# Supplementary material for: ﻿New species of Labiobaetis Novikova & Kluge from Thailand (Ephemeroptera, Baetidae)
Source: Zookeys. 2025 Nov 6;1258:213–76. doi: 10.3897/zookeys.1258.166681 (PMC12616279; doi:10.3897/zookeys.1258.166681)
Supplement: XML Treatment for Labiobaetis multus [file zookeys.1258.166681-treatment1.xml]

<!DOCTYPE tp:taxon-treatment
  PUBLIC "-//TaxonX//DTD Taxonomic Treatment Publishing DTD v0 20100105//EN" "tax-treatment-NSO.dtd">
<tp:taxon-treatment xmlns:tp="http://www.plazi.org/taxpub"><tp:treatment-meta><kwd-group><label>Taxon classification</label><kwd>
                <named-content content-type="kingdom">Animalia</named-content>
              </kwd><kwd>
                <named-content content-type="order">Ephemeroptera</named-content>
              </kwd><kwd>
                <named-content content-type="family">Baetidae</named-content>
              </kwd></kwd-group><mixed-citation publication-type="journal"><person-group><name><surname>Kaltenbach</surname><given-names>Thomas</given-names></name><name><surname>Gattolliat</surname><given-names>Jean-Luc</given-names></name><name><surname>Boonsoong</surname><given-names>Boonsatien</given-names></name><name><surname>Suttinun</surname><given-names>Chanaporn</given-names></name></person-group><article-title>﻿New species of <italic><tp:taxon-name><tp:taxon-name-part taxon-name-part-type="genus" reg="Labiobaetis">Labiobaetis</tp:taxon-name-part></tp:taxon-name></italic> Novikova &amp; Kluge from Thailand (<tp:taxon-name><tp:taxon-name-part taxon-name-part-type="order">Ephemeroptera</tp:taxon-name-part></tp:taxon-name>, <tp:taxon-name><tp:taxon-name-part taxon-name-part-type="family">Baetidae</tp:taxon-name-part></tp:taxon-name>)</article-title><source>Zookeys</source><day>06</day><month>11</month><year>2025</year><volume>1258</volume><fpage>213</fpage><lpage>276</lpage><pub-id pub-id-type="doi">10.3897/zookeys.1258.166681</pub-id></mixed-citation></tp:treatment-meta><tp:nomenclature><label>﻿</label><tp:taxon-name><object-id xmlns:xlink="http://www.w3.org/1999/xlink" content-type="arpha" xlink:type="simple">F49FE553-2CCE-5AED-8C83-292B7D6F85D7</object-id>
              <tp:taxon-name-part taxon-name-part-type="genus" reg="Labiobaetis">Labiobaetis</tp:taxon-name-part>
              <tp:taxon-name-part taxon-name-part-type="species" reg="multus">multus</tp:taxon-name-part>
            </tp:taxon-name><tp:taxon-authority>(Müller-Liebenau, 1984)</tp:taxon-authority><xref ref-type="fig" rid="F1">Fig. 1d</xref><tp:nomenclature-citation-list><tp:nomenclature-citation><tp:taxon-name>
                  <tp:taxon-name-part taxon-name-part-type="genus" reg="Baetis">Baetis</tp:taxon-name-part> <tp:taxon-name-part taxon-name-part-type="species" reg="multus">multus</tp:taxon-name-part></tp:taxon-name><comment>Müller-Liebenau, 1984: 263.</comment></tp:nomenclature-citation><tp:nomenclature-citation><tp:taxon-name>
                  <tp:taxon-name-part taxon-name-part-type="genus" reg="Labiobaetis">Labiobaetis</tp:taxon-name-part> <tp:taxon-name-part taxon-name-part-type="species" reg="multus">multus</tp:taxon-name-part></tp:taxon-name><comment>(Müller-Liebenau): <xref ref-type="bibr" rid="B34">McCafferty and Waltz 1995</xref>: 21.</comment></tp:nomenclature-citation></tp:nomenclature-citation-list></tp:nomenclature><tp:treatment-sec sec-type="material" id="SECID0E2YBG"><title>Material examined.</title><p>Thailand • 1 larva; Trang Prov., Na Yong Distr., Wang Nam Rab resort; <named-content xmlns:xlink="http://www.w3.org/1999/xlink" content-type="dwc:verbatimCoordinates" xlink:type="simple"><named-content content-type="geo-json" specific-use="{&#34;type&#34;:&#34;Point&#34;,&#34;coordinates&#34;:[99.786944,7.575556]}" id="NCID0EEZBG" xlink:type="simple">07°34'32"N, 99°47'13"E</named-content></named-content>; 142 m; 18.v.2017; leg. C. Suttinun; on slide; GBIFCH01556161; <named-content xmlns:xlink="http://www.w3.org/1999/xlink" content-type="dwc:institutional_code" xlink:title="Insect section of the Veterinary Anatomy and Pathology Museum Chiang Mai University, Chiang Mai" xlink:href="http://grbio.org/institution/chiang-mai-university" xlink:type="simple">VMCMU</named-content> • 1 larva; Trang Prov., Yan Tha Khao Distr., Klong Tha Ped; <named-content xmlns:xlink="http://www.w3.org/1999/xlink" content-type="dwc:verbatimCoordinates" xlink:type="simple"><named-content content-type="geo-json" specific-use="{&#34;type&#34;:&#34;Point&#34;,&#34;coordinates&#34;:[99.773889,7.492500]}" id="NCID0ERZBG" xlink:type="simple">07°29'33"N, 99°46'26"E</named-content></named-content>; 50 m; 18.v.2017; leg. C. Suttinun; on slide; GBIFCH00980855; <named-content xmlns:xlink="http://www.w3.org/1999/xlink" content-type="dwc:institutional_code" xlink:title="Insect section of the Veterinary Anatomy and Pathology Museum Chiang Mai University, Chiang Mai" xlink:href="http://grbio.org/institution/chiang-mai-university" xlink:type="simple">VMCMU</named-content> • 9 larvae; Trang Prov., Huai Yod Distr., Khao Lak waterfall; <named-content xmlns:xlink="http://www.w3.org/1999/xlink" content-type="dwc:verbatimCoordinates" xlink:type="simple"><named-content content-type="geo-json" specific-use="{&#34;type&#34;:&#34;Point&#34;,&#34;coordinates&#34;:[99.739167,7.728889]}" id="NCID0E5ZBG" xlink:type="simple">07°43'44"N, 99°44'21"E</named-content></named-content>; 66 m; 18.v.2017; leg. C. Suttinun; 9 in alcohol; GBIFCH00980853, GBIFCH00763798; <named-content xmlns:xlink="http://www.w3.org/1999/xlink" content-type="dwc:institutional_code" xlink:title="Naturéum, Muséum des Sciences Naturelles, Lausanne" xlink:href="http://grbio.org/institution/musee-zoologique-0" xlink:type="simple">MZL</named-content>.</p></tp:treatment-sec><tp:treatment-sec sec-type="diagnosis" id="SECID0EI1BG"><title>Diagnosis.</title><p><bold>Larva.</bold> Following combination of characters differentiate <italic><tp:taxon-name><tp:taxon-name-part taxon-name-part-type="genus" reg="Labiobaetis">L.</tp:taxon-name-part> <tp:taxon-name-part taxon-name-part-type="species" reg="multus">multus</tp:taxon-name-part></tp:taxon-name></italic> from other species of the group <italic><tp:taxon-name><tp:taxon-name-part taxon-name-part-type="genus" reg="Labiobaetis"/><tp:taxon-name-part taxon-name-part-type="species" reg="batakorum">batakorum</tp:taxon-name-part></tp:taxon-name></italic>: head and thorax dorsally beige with grey-brown markings, abdomen dorsally grey-brown, laterally whitish with black markings, terga V and X brighter (Fig. <xref ref-type="fig" rid="F1">1d</xref>); hind protoptera well developed.</p><fig id="F1" position="float" orientation="portrait"><object-id xmlns:xlink="http://www.w3.org/1999/xlink" content-type="doi" xlink:type="simple">10.3897/zookeys.1258.166681.figure1</object-id><object-id xmlns:xlink="http://www.w3.org/1999/xlink" content-type="arpha" xlink:type="simple">FD3DF877-C353-581F-B5D3-5264F793EF5B</object-id><label>Figure 1.</label><caption><p><italic><tp:taxon-name><tp:taxon-name-part taxon-name-part-type="genus" reg="Labiobaetis">Labiobaetis</tp:taxon-name-part> <tp:taxon-name-part taxon-name-part-type="species" reg="mon">mon</tp:taxon-name-part></tp:taxon-name></italic> sp. nov., larva: a. Habitus, dorsal view; b. Habitus, ventral view; c. Abdomen, dorsal view. <italic><tp:taxon-name><tp:taxon-name-part taxon-name-part-type="genus" reg="Labiobaetis">Labiobaetis</tp:taxon-name-part> <tp:taxon-name-part taxon-name-part-type="species" reg="multus">multus</tp:taxon-name-part></tp:taxon-name></italic> (Sumatra): d. Habitus, dorsal view. Scale bars: 1 mm (a, b); 100 µm (c).</p></caption><graphic xmlns:xlink="http://www.w3.org/1999/xlink" xlink:href="zookeys-1258-213_article-166681__-g001.jpg" position="float" orientation="portrait" xlink:type="simple" id="oo_1459125.jpg"><uri content-type="original_file" xlink:type="simple">https://binary.pensoft.net/fig/1459125</uri></graphic></fig></tp:treatment-sec><tp:treatment-sec sec-type="comparisons" id="SECID0E53BG"><title>Comparison.</title><p>The species differs from <italic><tp:taxon-name><tp:taxon-name-part taxon-name-part-type="genus" reg="Labiobaetis">L.</tp:taxon-name-part> <tp:taxon-name-part taxon-name-part-type="species" reg="mon">mon</tp:taxon-name-part></tp:taxon-name></italic> sp. nov. and <italic><tp:taxon-name><tp:taxon-name-part taxon-name-part-type="genus" reg="Labiobaetis">L.</tp:taxon-name-part> <tp:taxon-name-part taxon-name-part-type="species" reg="lahu">lahu</tp:taxon-name-part></tp:taxon-name></italic> sp. nov. mainly by the colour pattern of the larva (Fig. <xref ref-type="fig" rid="F1">1d</xref>). The figured larva is from Sumatra (<xref ref-type="bibr" rid="B11">Kaltenbach and Gattolliat 2019b</xref>), its conspecificity with material from Thailand is supported by morphology and a <abbrev xmlns:xlink="http://www.w3.org/1999/xlink" xlink:title="mitochondrial gene cytochrome oxidase subunit 1" id="ABBRID0EU5BG" xlink:type="simple">COI</abbrev> sequence. Additionally, Fig. <xref ref-type="fig" rid="F1">1d</xref> is in line with a picture of the type series of <italic><tp:taxon-name><tp:taxon-name-part taxon-name-part-type="genus" reg="Labiobaetis">L.</tp:taxon-name-part> <tp:taxon-name-part taxon-name-part-type="species" reg="multus">multus</tp:taxon-name-part></tp:taxon-name></italic> (<xref ref-type="bibr" rid="B35">Müller-Liebenau 1984</xref>: fig. 24).</p></tp:treatment-sec><tp:treatment-sec sec-type="distribution" id="SECID0EL6BG"><title>Distribution.</title><p>Malaysia (Selangor), Indonesia (Sumatra), Thailand (Fig. <xref ref-type="fig" rid="F32">32a</xref>).</p></tp:treatment-sec><tp:treatment-sec><!--Section generated to contain objects referenced in tp:taxon-treatment.--><fig id="F32" position="float" orientation="portrait"><object-id xmlns:xlink="http://www.w3.org/1999/xlink" content-type="doi" xlink:type="simple">10.3897/zookeys.1258.166681.figure32</object-id><object-id xmlns:xlink="http://www.w3.org/1999/xlink" content-type="arpha" xlink:type="simple">8D11166D-9BC4-56C4-818F-B9775F3CC7F5</object-id><label>Figure 32.</label><caption><p>Distribution maps: a. <italic><tp:taxon-name><tp:taxon-name-part taxon-name-part-type="genus" reg="Labiobaetis">Labiobaetis</tp:taxon-name-part> <tp:taxon-name-part taxon-name-part-type="species" reg="batakorum">batakorum</tp:taxon-name-part></tp:taxon-name></italic> species group; b. <italic><tp:taxon-name><tp:taxon-name-part taxon-name-part-type="genus" reg="Labiobaetis">Labiobaetis</tp:taxon-name-part> <tp:taxon-name-part taxon-name-part-type="species" reg="numeratus">numeratus</tp:taxon-name-part></tp:taxon-name></italic> species group; c. <italic><tp:taxon-name><tp:taxon-name-part taxon-name-part-type="genus" reg="Labiobaetis">Labiobaetis</tp:taxon-name-part> <tp:taxon-name-part taxon-name-part-type="species" reg="operosus">operosus</tp:taxon-name-part></tp:taxon-name></italic> species group; d. <italic><tp:taxon-name><tp:taxon-name-part taxon-name-part-type="genus" reg="Labiobaetis">Labiobaetis</tp:taxon-name-part> <tp:taxon-name-part taxon-name-part-type="species" reg="sumigarensis">sumigarensis</tp:taxon-name-part></tp:taxon-name></italic> species group.</p></caption><graphic xmlns:xlink="http://www.w3.org/1999/xlink" xlink:href="zookeys-1258-213_article-166681__-g032.jpg" position="float" orientation="portrait" xlink:type="simple" id="oo_1459122.jpg"><uri content-type="original_file" xlink:type="simple">https://binary.pensoft.net/fig/1459122</uri></graphic></fig></tp:treatment-sec><ref-list><ref id="B34"><mixed-citation xmlns:xlink="http://www.w3.org/1999/xlink" xlink:type="simple"><person-group><name name-style="western"><surname>McCafferty</surname><given-names>WP</given-names></name><name name-style="western"><surname>Waltz</surname><given-names>RD</given-names></name></person-group> (<year>1995</year>) <article-title><italic><tp:taxon-name><tp:taxon-name-part taxon-name-part-type="genus">Labiobaetis</tp:taxon-name-part></tp:taxon-name></italic> (<tp:taxon-name><tp:taxon-name-part taxon-name-part-type="order">Ephemeroptera</tp:taxon-name-part></tp:taxon-name>: <tp:taxon-name><tp:taxon-name-part taxon-name-part-type="family">Baetidae</tp:taxon-name-part></tp:taxon-name>): new status, new North American species, and related new genus.</article-title><source>Entomological News</source><volume>106</volume>: <fpage>19</fpage>–<lpage>28</lpage>.</mixed-citation></ref><ref id="B11"><mixed-citation xmlns:xlink="http://www.w3.org/1999/xlink" xlink:type="simple"><person-group><name name-style="western"><surname>Kaltenbach</surname><given-names>T</given-names></name><name name-style="western"><surname>Gattolliat</surname><given-names>J-L</given-names></name></person-group> (<year>2019b</year>) <article-title>The tremendous diversity of <italic><tp:taxon-name><tp:taxon-name-part taxon-name-part-type="genus">Labiobaetis</tp:taxon-name-part></tp:taxon-name></italic> Novikova &amp; Kluge in Indonesia (<tp:taxon-name><tp:taxon-name-part taxon-name-part-type="order">Ephemeroptera</tp:taxon-name-part></tp:taxon-name>, <tp:taxon-name><tp:taxon-name-part taxon-name-part-type="family">Baetidae</tp:taxon-name-part></tp:taxon-name>).</article-title><source>ZooKeys</source><volume>895</volume>: <fpage>1</fpage>–<lpage>117</lpage>. <ext-link xlink:href="10.3897/zookeys.895.38576" ext-link-type="doi" xlink:type="simple">https://doi.org/10.3897/zookeys.895.38576</ext-link></mixed-citation></ref><ref id="B35"><mixed-citation xmlns:xlink="http://www.w3.org/1999/xlink" xlink:type="simple"><person-group><name name-style="western"><surname>Müller-Liebenau</surname><given-names>I</given-names></name></person-group> (<year>1984</year>) <article-title>New genera and species of the family <tp:taxon-name><tp:taxon-name-part taxon-name-part-type="family">Baetidae</tp:taxon-name-part></tp:taxon-name> from West-Malaysia (River Gombak) (<tp:taxon-name><tp:taxon-name-part taxon-name-part-type="class">Insecta</tp:taxon-name-part></tp:taxon-name>: <tp:taxon-name><tp:taxon-name-part taxon-name-part-type="order">Ephemeroptera</tp:taxon-name-part></tp:taxon-name>).</article-title><source>Spixiana</source><volume>7</volume>: <fpage>253</fpage>–<lpage>284</lpage>.</mixed-citation></ref></ref-list></tp:taxon-treatment>
