# Supplementary material for: ﻿New species of Labiobaetis Novikova & Kluge from Thailand (Ephemeroptera, Baetidae)
Source: Zookeys. 2025 Nov 6;1258:213–76. doi: 10.3897/zookeys.1258.166681 (PMC12616279; doi:10.3897/zookeys.1258.166681)
Supplement: XML Treatment for Labiobaetis mon [file zookeys.1258.166681-treatment2.xml]

<!DOCTYPE tp:taxon-treatment
  PUBLIC "-//TaxonX//DTD Taxonomic Treatment Publishing DTD v0 20100105//EN" "tax-treatment-NSO.dtd">
<tp:taxon-treatment xmlns:tp="http://www.plazi.org/taxpub"><tp:treatment-meta><kwd-group><label>Taxon classification</label><kwd>
                <named-content content-type="kingdom">Animalia</named-content>
              </kwd><kwd>
                <named-content content-type="order">Ephemeroptera</named-content>
              </kwd><kwd>
                <named-content content-type="family">Baetidae</named-content>
              </kwd></kwd-group><mixed-citation publication-type="journal"><person-group><name><surname>Kaltenbach</surname><given-names>Thomas</given-names></name><name><surname>Gattolliat</surname><given-names>Jean-Luc</given-names></name><name><surname>Boonsoong</surname><given-names>Boonsatien</given-names></name><name><surname>Suttinun</surname><given-names>Chanaporn</given-names></name></person-group><article-title>﻿New species of <italic><tp:taxon-name><tp:taxon-name-part taxon-name-part-type="genus" reg="Labiobaetis">Labiobaetis</tp:taxon-name-part></tp:taxon-name></italic> Novikova &amp; Kluge from Thailand (<tp:taxon-name><tp:taxon-name-part taxon-name-part-type="order">Ephemeroptera</tp:taxon-name-part></tp:taxon-name>, <tp:taxon-name><tp:taxon-name-part taxon-name-part-type="family">Baetidae</tp:taxon-name-part></tp:taxon-name>)</article-title><source>Zookeys</source><day>06</day><month>11</month><year>2025</year><volume>1258</volume><fpage>213</fpage><lpage>276</lpage><pub-id pub-id-type="doi">10.3897/zookeys.1258.166681</pub-id></mixed-citation></tp:treatment-meta><tp:nomenclature><label>﻿</label><tp:taxon-name><object-id xmlns:xlink="http://www.w3.org/1999/xlink" content-type="arpha" xlink:type="simple">F8930252-E356-591F-82D9-AC9241C71DE1</object-id>
              <tp:taxon-name-part taxon-name-part-type="genus" reg="Labiobaetis">Labiobaetis</tp:taxon-name-part>
              <tp:taxon-name-part taxon-name-part-type="species" reg="mon">mon</tp:taxon-name-part>
              <object-id xmlns:xlink="http://www.w3.org/1999/xlink" content-type="zoobank" xlink:type="simple">https://zoobank.org/80D6424A-DD90-455A-91D0-F8CCF3162AED</object-id>
            </tp:taxon-name><tp:taxon-status xmlns:xlink="http://www.w3.org/1999/xlink" xlink:type="simple">sp. nov.</tp:taxon-status><xref ref-type="fig" rid="F1">Figs 1a–c</xref><xref ref-type="fig" rid="F2">, 2</xref><xref ref-type="fig" rid="F3">, 3</xref></tp:nomenclature><tp:treatment-sec sec-type="type material" id="SECID0ELBAI"><title>Type material.</title><p><bold><italic>Holotype</italic>.</bold> Thailand • larva; Phetchaburi Prov., Kaeng Krachan Distr., Huai Mae Kamoei; <named-content xmlns:xlink="http://www.w3.org/1999/xlink" content-type="dwc:verbatimCoordinates" xlink:type="simple"><named-content content-type="geo-json" specific-use="{&#34;type&#34;:&#34;Point&#34;,&#34;coordinates&#34;:[99.581944,12.978333]}" id="NCID0EZBAI" xlink:type="simple">12°58'42"N, 99°34'55"E</named-content></named-content>; 119 m; 24.ii.2018; leg. C. Suttinun; on slide; GBIFCH00980857; <named-content xmlns:xlink="http://www.w3.org/1999/xlink" content-type="dwc:institutional_code" xlink:title="Insect section of the Veterinary Anatomy and Pathology Museum Chiang Mai University, Chiang Mai" xlink:href="http://grbio.org/institution/chiang-mai-university" xlink:type="simple">VMCMU</named-content>. <bold><italic>Paratypes</italic>.</bold> 40 larvae; same data as holotype; 21 in alcohol; GBIFCH00980854, GBIFCH00763852; <named-content xmlns:xlink="http://www.w3.org/1999/xlink" content-type="dwc:institutional_code" xlink:title="Naturéum, Muséum des Sciences Naturelles, Lausanne" xlink:href="http://grbio.org/institution/musee-zoologique-0" xlink:type="simple">MZL</named-content>; 19 in alcohol; GBIFCH00763797; <named-content xmlns:xlink="http://www.w3.org/1999/xlink" content-type="dwc:institutional_code" xlink:title="Insect section of the Veterinary Anatomy and Pathology Museum Chiang Mai University, Chiang Mai" xlink:href="http://grbio.org/institution/chiang-mai-university" xlink:type="simple">VMCMU</named-content> • 10 larvae; Ratchaburi Prov., Suan Phueng Distr., Swiss valley; <named-content xmlns:xlink="http://www.w3.org/1999/xlink" content-type="dwc:verbatimCoordinates" xlink:type="simple"><named-content content-type="geo-json" specific-use="{&#34;type&#34;:&#34;Point&#34;,&#34;coordinates&#34;:[99.286667,13.509167]}" id="NCID0EUCAI" xlink:type="simple">13°30'33"N, 99°17'12"E</named-content></named-content>; 140 m; 26.v.2017; leg. C. Suttinun; 1 on slide; GBIFCH00592518; <named-content xmlns:xlink="http://www.w3.org/1999/xlink" content-type="dwc:institutional_code" xlink:title="Naturéum, Muséum des Sciences Naturelles, Lausanne" xlink:href="http://grbio.org/institution/musee-zoologique-0" xlink:type="simple">MZL</named-content>; 9 in alcohol; GBIFCH00763808; <named-content xmlns:xlink="http://www.w3.org/1999/xlink" content-type="dwc:institutional_code" xlink:title="Insect section of the Veterinary Anatomy and Pathology Museum Chiang Mai University, Chiang Mai" xlink:href="http://grbio.org/institution/chiang-mai-university" xlink:type="simple">VMCMU</named-content> • 35 larvae; Ratchaburi Prov., Suan Phueng Distr., Pha Wo Tai; <named-content xmlns:xlink="http://www.w3.org/1999/xlink" content-type="dwc:verbatimCoordinates" xlink:type="simple"><named-content content-type="geo-json" specific-use="{&#34;type&#34;:&#34;Point&#34;,&#34;coordinates&#34;:[99.344444,13.515833]}" id="NCID0EGDAI" xlink:type="simple">13°30'57"N, 99°20'40"E</named-content></named-content>; 118 m; 25.xi.2018; leg. C. Suttinun; 1 on slide; GBIFCH00980852; 34 in alcohol; GBIFCH00763799; <named-content xmlns:xlink="http://www.w3.org/1999/xlink" content-type="dwc:institutional_code" xlink:title="Naturéum, Muséum des Sciences Naturelles, Lausanne" xlink:href="http://grbio.org/institution/musee-zoologique-0" xlink:type="simple">MZL</named-content> • 1 larva; Prachuab Khiri Khan Prov., Kui Buri Distr., Yang Chum; <named-content xmlns:xlink="http://www.w3.org/1999/xlink" content-type="dwc:verbatimCoordinates" xlink:type="simple"><named-content content-type="geo-json" specific-use="{&#34;type&#34;:&#34;Point&#34;,&#34;coordinates&#34;:[99.696111,12.077778]}" id="NCID0ETDAI" xlink:type="simple">12°04'40"N, 99°41'46"E</named-content></named-content>; 57 m; 19.iv.2019; leg. C. Suttinun; on slide; GBIFCH00607177; <named-content xmlns:xlink="http://www.w3.org/1999/xlink" content-type="dwc:institutional_code" xlink:title="Insect section of the Veterinary Anatomy and Pathology Museum Chiang Mai University, Chiang Mai" xlink:href="http://grbio.org/institution/chiang-mai-university" xlink:type="simple">VMCMU</named-content> • 1 larva; Chanthaburi Prov., Khao Kitchakut Distr., Klong Krasue Yai; <named-content xmlns:xlink="http://www.w3.org/1999/xlink" content-type="dwc:verbatimCoordinates" xlink:type="simple"><named-content content-type="geo-json" specific-use="{&#34;type&#34;:&#34;Point&#34;,&#34;coordinates&#34;:[102.096667,12.876667]}" id="NCID0EAEAI" xlink:type="simple">12°52'36"N, 102°05'48"E</named-content></named-content>; 38 m; 05.vi.2018; leg. C. Suttinun; on slide; GBIFCH00829296; <named-content xmlns:xlink="http://www.w3.org/1999/xlink" content-type="dwc:institutional_code" xlink:title="Naturéum, Muséum des Sciences Naturelles, Lausanne" xlink:href="http://grbio.org/institution/musee-zoologique-0" xlink:type="simple">MZL</named-content>.</p></tp:treatment-sec><tp:treatment-sec sec-type="material" id="SECID0EKEAI"><title>Other material.</title><p>Thailand • 1 larva; Prachuab Khiri Khan Prov., Kui Buri Distr., Huai Sam Rong; 100 m; <named-content xmlns:xlink="http://www.w3.org/1999/xlink" content-type="dwc:verbatimCoordinates" xlink:type="simple"><named-content content-type="geo-json" specific-use="{&#34;type&#34;:&#34;Point&#34;,&#34;coordinates&#34;:[99.627500,12.063889]}" id="NCID0ETEAI" xlink:type="simple">12°03'50"N, 99°37'39"E</named-content></named-content>; 19.iv.2019; leg. C. Suttinun; on slide; GBIFCH01556160; <named-content xmlns:xlink="http://www.w3.org/1999/xlink" content-type="dwc:institutional_code" xlink:title="Insect section of the Veterinary Anatomy and Pathology Museum Chiang Mai University, Chiang Mai" xlink:href="http://grbio.org/institution/chiang-mai-university" xlink:type="simple">VMCMU</named-content>.</p></tp:treatment-sec><tp:treatment-sec sec-type="diagnosis" id="SECID0E4EAI"><title>Diagnosis.</title><p><bold>Larva.</bold> Following combination of characters differentiate <italic><tp:taxon-name><tp:taxon-name-part taxon-name-part-type="genus" reg="Labiobaetis">L.</tp:taxon-name-part> <tp:taxon-name-part taxon-name-part-type="species" reg="mon">mon</tp:taxon-name-part></tp:taxon-name></italic> sp. nov. from other species of the group <italic><tp:taxon-name><tp:taxon-name-part taxon-name-part-type="genus" reg="Labiobaetis"/><tp:taxon-name-part taxon-name-part-type="species" reg="batakorum">batakorum</tp:taxon-name-part></tp:taxon-name></italic>: head and thorax dorsally mostly dark brown with indistinct brighter pattern; abdomen dorsally brown to dark brown, paler in middle area, segment V not much brighter; hind protoptera present, well developed.</p></tp:treatment-sec><tp:treatment-sec sec-type="description" id="SECID0EDGAI"><title>Description.</title><p><bold>Larva</bold> (Figs <xref ref-type="fig" rid="F1">1a–c</xref>, <xref ref-type="fig" rid="F2">2</xref>, <xref ref-type="fig" rid="F3">3</xref>). Body length 3.6–4.8 mm. Cerci ~1/2 body length; paracercus ~1/3 of body length. Antenna: ~2× as long as head length.</p><fig id="F2" position="float" orientation="portrait"><object-id xmlns:xlink="http://www.w3.org/1999/xlink" content-type="doi" xlink:type="simple">10.3897/zookeys.1258.166681.figure2</object-id><object-id xmlns:xlink="http://www.w3.org/1999/xlink" content-type="arpha" xlink:type="simple">63E18209-C909-5845-BBFD-2270DB481798</object-id><label>Figure 2.</label><caption><p><italic><tp:taxon-name><tp:taxon-name-part taxon-name-part-type="genus" reg="Labiobaetis">Labiobaetis</tp:taxon-name-part> <tp:taxon-name-part taxon-name-part-type="species" reg="mon">mon</tp:taxon-name-part></tp:taxon-name></italic> sp. nov., larva morphology: a. Labrum; b. Section of labrum, dorsal focus; c. Labium; d. Labial palp; e. Hypopharynx and superlinguae; f. Maxilla; g. Maxillary palp; h. Left mandible i Right mandible. Scale bars: 20 µm (c, e, f, h, i); 10 µm (a, b, d, g).</p></caption><graphic xmlns:xlink="http://www.w3.org/1999/xlink" xlink:href="zookeys-1258-213_article-166681__-g002.jpg" position="float" orientation="portrait" xlink:type="simple" id="oo_1459092.jpg"><uri content-type="original_file" xlink:type="simple">https://binary.pensoft.net/fig/1459092</uri></graphic></fig><fig id="F3" position="float" orientation="portrait"><object-id xmlns:xlink="http://www.w3.org/1999/xlink" content-type="doi" xlink:type="simple">10.3897/zookeys.1258.166681.figure3</object-id><object-id xmlns:xlink="http://www.w3.org/1999/xlink" content-type="arpha" xlink:type="simple">0795D73F-243D-5EA3-9CB8-8BBF5C5EDE93</object-id><label>Figure 3.</label><caption><p><italic><tp:taxon-name><tp:taxon-name-part taxon-name-part-type="genus" reg="Labiobaetis">Labiobaetis</tp:taxon-name-part> <tp:taxon-name-part taxon-name-part-type="species" reg="mon">mon</tp:taxon-name-part></tp:taxon-name></italic> sp. nov., larva morphology: a. Hind leg; b. Hind claw; c. Section of hind femur; d. Section of hind tibia; e. Antennal base; f. Posterior margins of abdominal terga; g. Abdominal segment IX, posterior margin of tergum and sternum; h. Paraprocts; i, j. Tergalius IV; k. Left half of metanotum with hind protopteron. Scale bars: 50 µm (a); 20 µm (i); 10 µm (b–h, j).</p></caption><graphic xmlns:xlink="http://www.w3.org/1999/xlink" xlink:href="zookeys-1258-213_article-166681__-g003.jpg" position="float" orientation="portrait" xlink:type="simple" id="oo_1459093.jpg"><uri content-type="original_file" xlink:type="simple">https://binary.pensoft.net/fig/1459093</uri></graphic></fig><p><bold><italic>Colouration</italic></bold> (Fig. <xref ref-type="fig" rid="F1">1a–c</xref>). Head and thorax head dorsally mostly dark brown with indistinct pattern as in Fig. <xref ref-type="fig" rid="F1">1a</xref>. Abdomen dorsally brown to dark brown, paler in middle area, segment X pale brown. Fore protoptera brown. Thorax and abdomen ventrally off-white to pale brown, laterally with dark brown marking. Legs off-white to pale brown, femur medially, distally, and basally with grey-brown markings, tibia, and tarsus distally darker. Caudalii yellow-brown, dark brown section in distomedial part.</p><p><bold><italic>Antenna</italic></bold> (Fig. <xref ref-type="fig" rid="F3">3e</xref>) with scape and pedicel sub cylindrical, distolateral process at scape well developed.</p><p><bold><italic>Labrum</italic></bold> (Fig. <xref ref-type="fig" rid="F2">2a, b</xref>). Sub-rectangular, length 0.7× maximum width. Distal margin with medial emargination and small process. Dorsally with medium, fine, simple setae scattered over surface; pair of submedian setae, and submarginal arc of six long, simple setae on each side, 1<sup>st</sup> and 2<sup>nd</sup> setae closely together. Ventrally with marginal row of setae composed of lateral and anterolateral long, feathered setae and medial long, bifid setae.</p><p><bold><italic>Right mandible</italic></bold> (Fig. <xref ref-type="fig" rid="F2">2i</xref>). Incisor and kinetodontium fused. Incisor with three denticles; kinetodontium with four denticles, inner margin of innermost denticle with row of thin setae. Prostheca robust, apically denticulate. Margin between prostheca and mola convex, smooth. Tuft of setae on proximal corner of mola present.</p><p><bold><italic>Left mandible</italic></bold> (Fig. <xref ref-type="fig" rid="F2">2h</xref>). Incisor and kinetodontium fused. Incisor with four denticles, kinetodontium with three denticles. Prostheca robust, apicolaterally with small denticles and comb-shaped structure. Margin between prostheca and mola slightly convex, smooth. Tuft of setae on proximal corner of mola present.</p><p>Both mandibles with lateral margins almost straight.</p><p><bold><italic>Hypopharynx and superlinguae</italic></bold> (Fig. <xref ref-type="fig" rid="F2">2e</xref>). Lingua approx. as long as superlinguae. Lingua longer than broad; medial tuft of stout setae well developed, short; medially expanded. Superlinguae with lateral margins rounded; fine, long, simple setae along distal margin.</p><p><bold><italic>Maxilla</italic></bold> (Fig. <xref ref-type="fig" rid="F2">2f, g</xref>). Galea-lacinia ventrally with two simple, apical setae below canines. Medially with one feathered, spine-like seta and four short to long, simple setae. Maxillary palp longer than length of galea-lacinia; 2-segmented; palp segment II approx. as long as segment I; setae on maxillary palp fine, simple, scattered over surface of segments I and II; apex of last segment with distolateral excavation, apically rounded.</p><p><bold><italic>Labium</italic></bold> (Fig. <xref ref-type="fig" rid="F2">2c, d</xref>). Glossa basally broad, narrowing toward apex; shorter than paraglossa; inner margin with ~9 spine-like seta; apex with two long and one medium, robust, apically pectinate setae; outer margin with ~4 spine-like setae; ventral surface with fine, simple, scattered setae. Paraglossa sub-rectangular, slightly curved inward; apex rounded; with three rows of long, robust, distally pectinate setae in apical area and ~2 short, simple setae in anteromedial area; dorsally with five or six long, spine-like setae near inner margin. Labial palp with segment I approx. as long as length of segments II and III combined. Segment II with broadly rounded, thumb-like, distomedial protuberance; distomedial protuberance 0.7× width of base of segment III; dorsally with row of ~4 spine-like setae near outer margin. Segment III conical; length approx. as maximal width; ventrally covered with short, spine-like, simple setae and short, fine, simple setae.</p><p><bold><italic>Hind protoptera</italic></bold> (Fig. <xref ref-type="fig" rid="F3">3k</xref>) present, well developed.</p><p><bold><italic>Legs</italic></bold> (Fig. <xref ref-type="fig" rid="F3">3a–d</xref>). Ratio of foreleg segments 1.3:1.0:0.7:0.2, middle leg 1.3:1.0:0.6:0.3, hind leg 1.4:1.0:0.7:0.2. <bold><italic>Femur</italic></bold>. Fore femur length ~3× maximum width, middle and hind femur less wide. Outer margin with a row of 7–12 spine-like setae; length of setae ~0.2× maximum width of femur. Apex rounded, with pair of spine-like setae and short, stout, apically blunt setae. Stout, lanceolate, pointed setae scattered along inner margin; femoral patch reduced or rudimentary on foreleg and well developed on middle and hind leg. <bold><italic>Tibia.</italic></bold> Outer margin with row of short, stout, apically rounded setae, distalmost seta larger. Inner margin with row of medium spine-like setae, on apex tuft of fine, simple setae. Patella-tibial suture present on basal 2/3 area. <bold><italic>Tarsus.</italic></bold> Outer margin with row of short, stout, apically rounded setae. Inner margin with row of curved, spine-like setae increasing in length distally. <bold><italic>Claw</italic></bold> with one row of ~12 denticles; distally pointed.</p><p><bold><italic>Abdominal terga</italic></bold> (Fig. <xref ref-type="fig" rid="F3">3f, g</xref>). Surface with irregular rows of U-shaped scale bases and fine, simple, scattered setae. Posterior margin of terga: I–IX with triangular spines, wide and short on I, less wide and longer toward end of abdomen.</p><p><bold><italic>Abdominal sterna</italic></bold> (Fig. <xref ref-type="fig" rid="F3">3g</xref>). Posterior margin of sterna: I–VI smooth, without spines; VII–IX with small, triangular spines.</p><p><bold><italic>Tergalii</italic></bold> (Fig. <xref ref-type="fig" rid="F3">3i, j</xref>). Present on segments I–VII. Margin with small denticles intercalating fine, simple setae. Tracheae mainly limited to trunk. Tergalius I as long as length of 2/3 II; tergalius IV as long as segments V and 1/2 VI combined; tergalius VII slightly longer than segment VIII.</p><p><bold><italic>Paraproct</italic></bold> (Fig. <xref ref-type="fig" rid="F3">3h</xref>). Distally not expanded, with 9–15 stout, marginal spines. Surface scattered with U-shaped scale bases and fine, simple setae. Cercotractor with numerous small, marginal spines.</p></tp:treatment-sec><tp:treatment-sec sec-type="Imago" id="SECID0EAXAI"><title>Imago.</title><p>Unknown.</p></tp:treatment-sec><tp:treatment-sec sec-type="etymology" id="SECID0EFXAI"><title>Etymology.</title><p>The species is dedicated to the indigenous Mon people in Thailand.</p></tp:treatment-sec><tp:treatment-sec sec-type="distribution" id="SECID0EKXAI"><title>Distribution.</title><p>Thailand (Fig. <xref ref-type="fig" rid="F32">32a</xref>).</p></tp:treatment-sec><tp:treatment-sec><!--Section generated to contain objects referenced in tp:taxon-treatment.--><fig id="F1" position="float" orientation="portrait"><object-id xmlns:xlink="http://www.w3.org/1999/xlink" content-type="doi" xlink:type="simple">10.3897/zookeys.1258.166681.figure1</object-id><object-id xmlns:xlink="http://www.w3.org/1999/xlink" content-type="arpha" xlink:type="simple">FD3DF877-C353-581F-B5D3-5264F793EF5B</object-id><label>Figure 1.</label><caption><p><italic><tp:taxon-name><tp:taxon-name-part taxon-name-part-type="genus" reg="Labiobaetis">Labiobaetis</tp:taxon-name-part> <tp:taxon-name-part taxon-name-part-type="species" reg="mon">mon</tp:taxon-name-part></tp:taxon-name></italic> sp. nov., larva: a. Habitus, dorsal view; b. Habitus, ventral view; c. Abdomen, dorsal view. <italic><tp:taxon-name><tp:taxon-name-part taxon-name-part-type="genus" reg="Labiobaetis">Labiobaetis</tp:taxon-name-part> <tp:taxon-name-part taxon-name-part-type="species" reg="multus">multus</tp:taxon-name-part></tp:taxon-name></italic> (Sumatra): d. Habitus, dorsal view. Scale bars: 1 mm (a, b); 100 µm (c).</p></caption><graphic xmlns:xlink="http://www.w3.org/1999/xlink" xlink:href="zookeys-1258-213_article-166681__-g001.jpg" position="float" orientation="portrait" xlink:type="simple" id="oo_1459125.jpg"><uri content-type="original_file" xlink:type="simple">https://binary.pensoft.net/fig/1459125</uri></graphic></fig><fig id="F32" position="float" orientation="portrait"><object-id xmlns:xlink="http://www.w3.org/1999/xlink" content-type="doi" xlink:type="simple">10.3897/zookeys.1258.166681.figure32</object-id><object-id xmlns:xlink="http://www.w3.org/1999/xlink" content-type="arpha" xlink:type="simple">8D11166D-9BC4-56C4-818F-B9775F3CC7F5</object-id><label>Figure 32.</label><caption><p>Distribution maps: a. <italic><tp:taxon-name><tp:taxon-name-part taxon-name-part-type="genus" reg="Labiobaetis">Labiobaetis</tp:taxon-name-part> <tp:taxon-name-part taxon-name-part-type="species" reg="batakorum">batakorum</tp:taxon-name-part></tp:taxon-name></italic> species group; b. <italic><tp:taxon-name><tp:taxon-name-part taxon-name-part-type="genus" reg="Labiobaetis">Labiobaetis</tp:taxon-name-part> <tp:taxon-name-part taxon-name-part-type="species" reg="numeratus">numeratus</tp:taxon-name-part></tp:taxon-name></italic> species group; c. <italic><tp:taxon-name><tp:taxon-name-part taxon-name-part-type="genus" reg="Labiobaetis">Labiobaetis</tp:taxon-name-part> <tp:taxon-name-part taxon-name-part-type="species" reg="operosus">operosus</tp:taxon-name-part></tp:taxon-name></italic> species group; d. <italic><tp:taxon-name><tp:taxon-name-part taxon-name-part-type="genus" reg="Labiobaetis">Labiobaetis</tp:taxon-name-part> <tp:taxon-name-part taxon-name-part-type="species" reg="sumigarensis">sumigarensis</tp:taxon-name-part></tp:taxon-name></italic> species group.</p></caption><graphic xmlns:xlink="http://www.w3.org/1999/xlink" xlink:href="zookeys-1258-213_article-166681__-g032.jpg" position="float" orientation="portrait" xlink:type="simple" id="oo_1459122.jpg"><uri content-type="original_file" xlink:type="simple">https://binary.pensoft.net/fig/1459122</uri></graphic></fig></tp:treatment-sec></tp:taxon-treatment>
