# Supplementary material for: ﻿New species of Labiobaetis Novikova & Kluge from Thailand (Ephemeroptera, Baetidae)
Source: Zookeys. 2025 Nov 6;1258:213–76. doi: 10.3897/zookeys.1258.166681 (PMC12616279; doi:10.3897/zookeys.1258.166681)
Supplement: XML Treatment for Labiobaetis lahu [file zookeys.1258.166681-treatment3.xml]

<!DOCTYPE tp:taxon-treatment
  PUBLIC "-//TaxonX//DTD Taxonomic Treatment Publishing DTD v0 20100105//EN" "tax-treatment-NSO.dtd">
<tp:taxon-treatment xmlns:tp="http://www.plazi.org/taxpub"><tp:treatment-meta><kwd-group><label>Taxon classification</label><kwd>
                <named-content content-type="kingdom">Animalia</named-content>
              </kwd><kwd>
                <named-content content-type="order">Ephemeroptera</named-content>
              </kwd><kwd>
                <named-content content-type="family">Baetidae</named-content>
              </kwd></kwd-group><mixed-citation publication-type="journal"><person-group><name><surname>Kaltenbach</surname><given-names>Thomas</given-names></name><name><surname>Gattolliat</surname><given-names>Jean-Luc</given-names></name><name><surname>Boonsoong</surname><given-names>Boonsatien</given-names></name><name><surname>Suttinun</surname><given-names>Chanaporn</given-names></name></person-group><article-title>﻿New species of <italic><tp:taxon-name><tp:taxon-name-part taxon-name-part-type="genus" reg="Labiobaetis">Labiobaetis</tp:taxon-name-part></tp:taxon-name></italic> Novikova &amp; Kluge from Thailand (<tp:taxon-name><tp:taxon-name-part taxon-name-part-type="order">Ephemeroptera</tp:taxon-name-part></tp:taxon-name>, <tp:taxon-name><tp:taxon-name-part taxon-name-part-type="family">Baetidae</tp:taxon-name-part></tp:taxon-name>)</article-title><source>Zookeys</source><day>06</day><month>11</month><year>2025</year><volume>1258</volume><fpage>213</fpage><lpage>276</lpage><pub-id pub-id-type="doi">10.3897/zookeys.1258.166681</pub-id></mixed-citation></tp:treatment-meta><tp:nomenclature><label>﻿</label><tp:taxon-name><object-id xmlns:xlink="http://www.w3.org/1999/xlink" content-type="arpha" xlink:type="simple">7155FB80-A354-5232-A918-5C7B873E45BE</object-id>
              <tp:taxon-name-part taxon-name-part-type="genus" reg="Labiobaetis">Labiobaetis</tp:taxon-name-part>
              <tp:taxon-name-part taxon-name-part-type="species" reg="lahu">lahu</tp:taxon-name-part>
              <object-id xmlns:xlink="http://www.w3.org/1999/xlink" content-type="zoobank" xlink:type="simple">https://zoobank.org/16E1B9B6-10C2-4C03-909A-1C565F99276A</object-id>
            </tp:taxon-name><tp:taxon-status xmlns:xlink="http://www.w3.org/1999/xlink" xlink:type="simple">sp. nov.</tp:taxon-status><xref ref-type="fig" rid="F4">Figs 4</xref><xref ref-type="fig" rid="F5">, 5</xref><xref ref-type="fig" rid="F6">, 6</xref></tp:nomenclature><tp:treatment-sec sec-type="type material" id="SECID0EJZAI"><title>Type material.</title><p><bold><italic>Holotype</italic>.</bold> Thailand • larva; Tak Prov., Mueang Distr., Klong Lan Sang; <named-content xmlns:xlink="http://www.w3.org/1999/xlink" content-type="dwc:verbatimCoordinates" xlink:type="simple"><named-content content-type="geo-json" specific-use="{&#34;type&#34;:&#34;Point&#34;,&#34;coordinates&#34;:[99.021111,16.781389]}" id="NCID0EXZAI" xlink:type="simple">16°46'53"N, 99°01'16"E</named-content></named-content>; 253 m; 25.xii.2017; leg. C. Suttinun; on slide; GBIFCH00596154; <named-content xmlns:xlink="http://www.w3.org/1999/xlink" content-type="dwc:institutional_code" xlink:title="Insect section of the Veterinary Anatomy and Pathology Museum Chiang Mai University, Chiang Mai" xlink:href="http://grbio.org/institution/chiang-mai-university" xlink:type="simple">VMCMU</named-content>. <bold><italic>Paratypes</italic>.</bold> 2 larvae; same data as holotype; on slides; GBIFCH01223072, GBIFCH01223073; <named-content xmlns:xlink="http://www.w3.org/1999/xlink" content-type="dwc:institutional_code" xlink:title="Naturéum, Muséum des Sciences Naturelles, Lausanne" xlink:href="http://grbio.org/institution/musee-zoologique-0" xlink:type="simple">MZL</named-content> • 2 larvae; Tak Prov., Mueang Distr., Oum Yom; <named-content xmlns:xlink="http://www.w3.org/1999/xlink" content-type="dwc:verbatimCoordinates" xlink:type="simple"><named-content content-type="geo-json" specific-use="{&#34;type&#34;:&#34;Point&#34;,&#34;coordinates&#34;:[99.021944,6.804444]}" id="NCID0EN1AI" xlink:type="simple">06°48'16"N, 99°01'19"E</named-content></named-content>; 249 m; 26.xii.2017; leg. C. Suttinun; 1 on slide; GBIFCH01223071; 1 in alcohol; GBIFCH00763789; <named-content xmlns:xlink="http://www.w3.org/1999/xlink" content-type="dwc:institutional_code" xlink:title="Insect section of the Veterinary Anatomy and Pathology Museum Chiang Mai University, Chiang Mai" xlink:href="http://grbio.org/institution/chiang-mai-university" xlink:type="simple">VMCMU</named-content> • 8 larvae; Loei Prov., Wang Saphung Distr., Loei River; <named-content xmlns:xlink="http://www.w3.org/1999/xlink" content-type="dwc:verbatimCoordinates" xlink:type="simple"><named-content content-type="geo-json" specific-use="{&#34;type&#34;:&#34;Point&#34;,&#34;coordinates&#34;:[101.775833,17.301111]}" id="NCID0E11AI" xlink:type="simple">17°18'04"N, 101°46'33"E</named-content></named-content>; 256 m; 18.xii.2018; leg. C. Suttinun; 1 on slide; GBIFCH00607175; 7 in alcohol; GBIFCH00763787, GBIFCH00763790; <named-content xmlns:xlink="http://www.w3.org/1999/xlink" content-type="dwc:institutional_code" xlink:title="Insect section of the Veterinary Anatomy and Pathology Museum Chiang Mai University, Chiang Mai" xlink:href="http://grbio.org/institution/chiang-mai-university" xlink:type="simple">VMCMU</named-content> • 22 larvae; Chiang Mai Prov., Chiang Dao Distr., Kaeng Pantao; <named-content xmlns:xlink="http://www.w3.org/1999/xlink" content-type="dwc:verbatimCoordinates" xlink:type="simple"><named-content content-type="geo-json" specific-use="{&#34;type&#34;:&#34;Point&#34;,&#34;coordinates&#34;:[98.968056,19.283889]}" id="NCID0EH2AI" xlink:type="simple">19°17'02"N, 98°58'05"E</named-content></named-content>; 403 m; 21.xi.2018 and 05.xi.2023; leg. C. Suttinun; 1 on slide; GBIFCH00607176; <named-content xmlns:xlink="http://www.w3.org/1999/xlink" content-type="dwc:institutional_code" xlink:title="Naturéum, Muséum des Sciences Naturelles, Lausanne" xlink:href="http://grbio.org/institution/musee-zoologique-0" xlink:type="simple">MZL</named-content>; 21 in alcohol; GBIFCH00980856, GBIFCH00980858, GBIFCH00763791, GBIFCH00763786, GBIFCH00763871, GBIFCH00763874; <named-content xmlns:xlink="http://www.w3.org/1999/xlink" content-type="dwc:institutional_code" xlink:title="Insect section of the Veterinary Anatomy and Pathology Museum Chiang Mai University, Chiang Mai" xlink:href="http://grbio.org/institution/chiang-mai-university" xlink:type="simple">VMCMU</named-content> • 63 larvae; Tak Prov., Mae Sot Distr., Moei River; <named-content xmlns:xlink="http://www.w3.org/1999/xlink" content-type="dwc:verbatimCoordinates" xlink:type="simple"><named-content content-type="geo-json" specific-use="{&#34;type&#34;:&#34;Point&#34;,&#34;coordinates&#34;:[98.511389,16.701111]}" id="NCID0EC3AI" xlink:type="simple">16°42'04"N, 98°30'41"E</named-content></named-content>; 194 m; 27.xii.2017; leg. C. Suttinun; in alcohol; GBIFCH00829295, GBIFCH00763785, GBIFCH00763788; <named-content xmlns:xlink="http://www.w3.org/1999/xlink" content-type="dwc:institutional_code" xlink:title="Insect section of the Veterinary Anatomy and Pathology Museum Chiang Mai University, Chiang Mai" xlink:href="http://grbio.org/institution/chiang-mai-university" xlink:type="simple">VMCMU</named-content>; GBIFCH00763851, GBIFCH00763873; <named-content xmlns:xlink="http://www.w3.org/1999/xlink" content-type="dwc:institutional_code" xlink:title="Naturéum, Muséum des Sciences Naturelles, Lausanne" xlink:href="http://grbio.org/institution/musee-zoologique-0" xlink:type="simple">MZL</named-content> • 23 larvae; Ratchaburi Prov., Suan Phueng Distr., Pha Wo Tai; <named-content xmlns:xlink="http://www.w3.org/1999/xlink" content-type="dwc:verbatimCoordinates" xlink:type="simple"><named-content content-type="geo-json" specific-use="{&#34;type&#34;:&#34;Point&#34;,&#34;coordinates&#34;:[99.344444,13.515833]}" id="NCID0EU3AI" xlink:type="simple">13°30'57"N, 99°20'40"E</named-content></named-content>; 118 m; 25.xi.2018; leg. C. Suttinun; in alcohol; GBIFCH00980851, GBIFCH00763807; <named-content xmlns:xlink="http://www.w3.org/1999/xlink" content-type="dwc:institutional_code" xlink:title="Insect section of the Veterinary Anatomy and Pathology Museum Chiang Mai University, Chiang Mai" xlink:href="http://grbio.org/institution/chiang-mai-university" xlink:type="simple">VMCMU</named-content>.</p></tp:treatment-sec><tp:treatment-sec sec-type="diagnosis" id="SECID0E53AI"><title>Diagnosis.</title><p><bold>Larva.</bold> Following combination of characters differentiate <italic><tp:taxon-name><tp:taxon-name-part taxon-name-part-type="genus" reg="Labiobaetis">L.</tp:taxon-name-part> <tp:taxon-name-part taxon-name-part-type="species" reg="lahu">lahu</tp:taxon-name-part></tp:taxon-name></italic> sp. nov. from other species of the group <italic><tp:taxon-name><tp:taxon-name-part taxon-name-part-type="genus" reg="Labiobaetis"/><tp:taxon-name-part taxon-name-part-type="species" reg="batakorum">batakorum</tp:taxon-name-part></tp:taxon-name></italic>: thorax and abdomen dorsally dark grey with yellowish pattern as in Fig. <xref ref-type="fig" rid="F4">4a</xref>, especially yellowish oval markings on terga III and V; legs with reddish-brown spot distally on femur; hind protoptera present, well developed.</p><fig id="F4" position="float" orientation="portrait"><object-id xmlns:xlink="http://www.w3.org/1999/xlink" content-type="doi" xlink:type="simple">10.3897/zookeys.1258.166681.figure4</object-id><object-id xmlns:xlink="http://www.w3.org/1999/xlink" content-type="arpha" xlink:type="simple">0D45E11C-41A9-547A-95FE-B0F3FBC742E0</object-id><label>Figure 4.</label><caption><p><italic><tp:taxon-name><tp:taxon-name-part taxon-name-part-type="genus" reg="Labiobaetis">Labiobaetis</tp:taxon-name-part> <tp:taxon-name-part taxon-name-part-type="species" reg="lahu">lahu</tp:taxon-name-part></tp:taxon-name></italic> sp. nov., larva: a. Habitus, dorsal view; b. Habitus, ventral view; c. Abdomen, dorsal and ventral view. Scale bars: 1 mm (a, b); 100 µm (c).</p></caption><graphic xmlns:xlink="http://www.w3.org/1999/xlink" xlink:href="zookeys-1258-213_article-166681__-g004.jpg" position="float" orientation="portrait" xlink:type="simple" id="oo_1459094.jpg"><uri content-type="original_file" xlink:type="simple">https://binary.pensoft.net/fig/1459094</uri></graphic></fig></tp:treatment-sec><tp:treatment-sec sec-type="description" id="SECID0ES6AI"><title>Description.</title><p><bold>Larva</bold> (Figs <xref ref-type="fig" rid="F4">4</xref>–<xref ref-type="fig" rid="F6">6</xref>). Body length 4.2–5.0 mm. Cerci ~0.4 body length, paracercus ~0.3× body length. Antenna: ~2× as long as head length.</p><fig id="F5" position="float" orientation="portrait"><object-id xmlns:xlink="http://www.w3.org/1999/xlink" content-type="doi" xlink:type="simple">10.3897/zookeys.1258.166681.figure5</object-id><object-id xmlns:xlink="http://www.w3.org/1999/xlink" content-type="arpha" xlink:type="simple">46A2716C-49F8-5804-A8D9-21A906EA6B85</object-id><label>Figure 5.</label><caption><p><italic><tp:taxon-name><tp:taxon-name-part taxon-name-part-type="genus" reg="Labiobaetis">Labiobaetis</tp:taxon-name-part> <tp:taxon-name-part taxon-name-part-type="species" reg="lahu">lahu</tp:taxon-name-part></tp:taxon-name></italic> sp. nov., larva morphology: a. Labrum; b. Section of labrum, dorsal focus; c. Labium; d. Labial palp; e. Hypopharynx and superlinguae; f. Maxilla; g. Maxillary palp; h. Left mandible; i. Right mandible. Scale bars: 20 µm (c, e, f, h, i); 10 µm (a, b, d, g).</p></caption><graphic xmlns:xlink="http://www.w3.org/1999/xlink" xlink:href="zookeys-1258-213_article-166681__-g005.jpg" position="float" orientation="portrait" xlink:type="simple" id="oo_1459095.jpg"><uri content-type="original_file" xlink:type="simple">https://binary.pensoft.net/fig/1459095</uri></graphic></fig><fig id="F6" position="float" orientation="portrait"><object-id xmlns:xlink="http://www.w3.org/1999/xlink" content-type="doi" xlink:type="simple">10.3897/zookeys.1258.166681.figure6</object-id><object-id xmlns:xlink="http://www.w3.org/1999/xlink" content-type="arpha" xlink:type="simple">78FAEAE8-1F21-5E65-94F3-0751530644C6</object-id><label>Figure 6.</label><caption><p><italic><tp:taxon-name><tp:taxon-name-part taxon-name-part-type="genus" reg="Labiobaetis">Labiobaetis</tp:taxon-name-part> <tp:taxon-name-part taxon-name-part-type="species" reg="lahu">lahu</tp:taxon-name-part></tp:taxon-name></italic> sp. nov., larva morphology: a. Hind leg; b. Fore claw; c. Section of hind femur; d. Section of fore femur with femoral patch; e. Right half of metanotum with hind protopteron; f. Posterior margins of abdominal terga; g. Abdominal terga VIII and IX, posterolateral margin; h. Paraproct; i. Antennal base; j, k. Tergalius V. Scale bars: 50 µm (a, e); 20 µm (j); 10 µm (b–d, f–i).</p></caption><graphic xmlns:xlink="http://www.w3.org/1999/xlink" xlink:href="zookeys-1258-213_article-166681__-g006.jpg" position="float" orientation="portrait" xlink:type="simple" id="oo_1459096.jpg"><uri content-type="original_file" xlink:type="simple">https://binary.pensoft.net/fig/1459096</uri></graphic></fig><p><bold><italic>Colouration</italic></bold> (Fig. <xref ref-type="fig" rid="F4">4a–c</xref>). Thorax and abdomen dorsally dark grey with distinct yellowish markings as in Fig. <xref ref-type="fig" rid="F1">1a</xref>; abdominal segments V and X brighter. Fore protoptera yellowish and grey. Thorax and abdomen ventrally whitish-yellow; abdominal segments II–V with dark grey, arched marking; segments VI–IX dark grey. Legs off-white to yellowish, femur medially and basally with grey markings, distally with distinct reddish-brown spot, tibia and tarsus distally grey. Caudalii whitish-yellow, dark brown section in distomedial part.</p><p><bold><italic>Antenna</italic></bold> (Fig. <xref ref-type="fig" rid="F6">6i</xref>) with scape and pedicel sub cylindrical, distolateral process at scape well developed.</p><p><bold><italic>Labrum</italic></bold> (Fig. <xref ref-type="fig" rid="F5">5a, b</xref>). Sub-rectangular, length 0.7× maximum width. Distal margin with medial emargination and small process. Dorsally with medium, fine, simple setae scattered over surface; pair of submedian setae, and submarginal arc of four or five long, simple setae on each side, 1<sup>st</sup> and 2<sup>nd</sup> setae closely together. Ventrally with marginal row of setae composed of lateral and anterolateral long, feathered setae and medial long, bifid setae.</p><p><bold><italic>Right mandible</italic></bold> (Fig. <xref ref-type="fig" rid="F5">5i</xref>). Incisor and kinetodontium fused. Incisor with four denticles; kinetodontium with four denticles, inner margin of innermost denticle with row of thin setae. Prostheca robust, apically denticulate. Margin between prostheca and mola slightly convex, smooth. Tuft of setae on proximal corner of mola present.</p><p><bold><italic>Left mandible</italic></bold> (Fig. <xref ref-type="fig" rid="F5">5h</xref>). Incisor and kinetodontium fused. Incisor with four denticles, kinetodontium with three denticles. Prostheca robust, apicolaterally with small denticles and comb-shaped structure. Margin between prostheca and mola slightly convex, smooth. Tuft of setae on proximal corner of mola absent.</p><p>Both mandibles with lateral margins almost straight.</p><p><bold><italic>Hypopharynx</italic></bold> and <bold><italic>superlinguae</italic></bold> (Fig. <xref ref-type="fig" rid="F5">5e</xref>). Lingua longer than superlinguae. Lingua longer than broad; medial tuft of stout setae well developed, short; in distal 1/2 expanded. Superlinguae with lateral margins rounded; fine, long, simple setae along distal margin.</p><p><bold><italic>Maxilla</italic></bold> (Fig. <xref ref-type="fig" rid="F5">5f, g</xref>). Galea-lacinia ventrally with two simple, apical setae below canines. Medially with one feathered, spine-like seta and four short to long, simple setae. Maxillary palp longer than length of galea-lacinia; 2-segmented; palp segment II approx. as long as segment I; setae on maxillary palp fine, simple, scattered over surface of segments I and II; apex of last segment with distolateral excavation, apically constricted.</p><p><bold><italic>Labium</italic></bold> (Fig. <xref ref-type="fig" rid="F5">5c, d</xref>). Glossa basally broad, narrowing toward apex; shorter than paraglossa; inner margin with ~9 spine-like seta; apex with three long, robust, apically pectinate setae; outer margin with ~4 spine-like setae; ventral surface with fine, simple, scattered setae. Paraglossa sub-rectangular, slightly curved inward; apex rounded; with three rows of long, robust, distally pectinate setae in apical area and one short, simple seta in anteromedial area; dorsally with five long, spine-like setae near inner margin. Labial palp with segment I ~0.8× length of segments II and III combined. Segment II with broadly rounded, thumb-like, distomedial protuberance; distomedial protuberance 0.7× width of base of segment III; dorsally with row of ~4 spine-like setae near outer margin. Segment III conical; length ~0.8× maximal width; ventrally covered with short, spine-like, simple setae and short, fine, simple setae.</p><p><bold><italic>Hind protoptera</italic></bold> (Fig. <xref ref-type="fig" rid="F6">6e</xref>) present, well developed.</p><p><bold><italic>Legs</italic></bold> (Fig. <xref ref-type="fig" rid="F6">6a–d</xref>). Ratio of foreleg segments 1.4:1.0:0.6:0.2, middle leg 1.3:1.0:0.6:0.2, hind leg 1.2:1.0:0.7:0.2. <bold><italic>Femur</italic></bold>. Femur length ~3× maximum width. Outer margin with a row of 8–10 spine-like setae; length of setae ~0.2× maximum width of femur. Apex rounded, with pair of spine-like setae and short, stout, apically blunt setae. Stout, lanceolate, pointed setae scattered along inner margin; femoral patch well developed on fore and middle leg, reduced or rudimentary on hind leg. <bold><italic>Tibia.</italic></bold> Outer margin with row of short, stout, apically rounded setae, distalmost seta larger. Inner margin with row of medium spine-like setae; on apex tuft of fine, simple setae. Patella-tibial suture present on basal 1/2. <bold><italic>Tarsus.</italic></bold> Outer margin with row of short, stout, apically rounded setae. Inner margin with row of curved, spine-like setae increasing in length distally. <bold><italic>Claw</italic></bold> with one row of 12 or 13 denticles; distally pointed.</p><p><bold><italic>Abdominal terga</italic></bold> (Fig. <xref ref-type="fig" rid="F6">6f, g</xref>). Surface with irregular rows of U-shaped scale bases and fine, simple, scattered setae. Posterior margin of terga: I–IX with triangular spines, wide and short on I, less wide and longer toward end of abdomen; terga VIII and IX additionally with posterolateral spines.</p><p><bold><italic>Abdominal sterna.</italic></bold> Posterior margin of sterna: I–VI smooth, without spines; VII–IX with small, triangular spines.</p><p><bold><italic>Tergalii</italic></bold> (Fig. <xref ref-type="fig" rid="F6">6j, k</xref>). Present on segments I–VII. Margin with small denticles intercalating fine, simple setae. Tracheae limited to trunk and few branches. Tergalius I as long as length of 1/2 II; tergalius IV as long as segments V and 1/3 VI combined; tergalius VII approx. as long as segment VIII.</p><p><bold><italic>Paraproct</italic></bold> (Fig. <xref ref-type="fig" rid="F6">6h</xref>). Distally not expanded, with ~14 stout, marginal spines. Surface scattered with U-shaped scale bases and fine, simple setae. Cercotractor with numerous small, marginal spines.</p></tp:treatment-sec><tp:treatment-sec sec-type="Imago" id="SECID0ESQBI"><title>Imago.</title><p>Unknown.</p></tp:treatment-sec><tp:treatment-sec sec-type="etymology" id="SECID0EXQBI"><title>Etymology.</title><p>The species is dedicated to the indigenous Lahu people in Thailand.</p></tp:treatment-sec><tp:treatment-sec sec-type="distribution" id="SECID0E3QBI"><title>Distribution.</title><p>Thailand (Fig. <xref ref-type="fig" rid="F32">32a</xref>).</p></tp:treatment-sec><tp:treatment-sec><!--Section generated to contain objects referenced in tp:taxon-treatment.--><fig id="F1" position="float" orientation="portrait"><object-id xmlns:xlink="http://www.w3.org/1999/xlink" content-type="doi" xlink:type="simple">10.3897/zookeys.1258.166681.figure1</object-id><object-id xmlns:xlink="http://www.w3.org/1999/xlink" content-type="arpha" xlink:type="simple">FD3DF877-C353-581F-B5D3-5264F793EF5B</object-id><label>Figure 1.</label><caption><p><italic><tp:taxon-name><tp:taxon-name-part taxon-name-part-type="genus" reg="Labiobaetis">Labiobaetis</tp:taxon-name-part> <tp:taxon-name-part taxon-name-part-type="species" reg="mon">mon</tp:taxon-name-part></tp:taxon-name></italic> sp. nov., larva: a. Habitus, dorsal view; b. Habitus, ventral view; c. Abdomen, dorsal view. <italic><tp:taxon-name><tp:taxon-name-part taxon-name-part-type="genus" reg="Labiobaetis">Labiobaetis</tp:taxon-name-part> <tp:taxon-name-part taxon-name-part-type="species" reg="multus">multus</tp:taxon-name-part></tp:taxon-name></italic> (Sumatra): d. Habitus, dorsal view. Scale bars: 1 mm (a, b); 100 µm (c).</p></caption><graphic xmlns:xlink="http://www.w3.org/1999/xlink" xlink:href="zookeys-1258-213_article-166681__-g001.jpg" position="float" orientation="portrait" xlink:type="simple" id="oo_1459125.jpg"><uri content-type="original_file" xlink:type="simple">https://binary.pensoft.net/fig/1459125</uri></graphic></fig><fig id="F32" position="float" orientation="portrait"><object-id xmlns:xlink="http://www.w3.org/1999/xlink" content-type="doi" xlink:type="simple">10.3897/zookeys.1258.166681.figure32</object-id><object-id xmlns:xlink="http://www.w3.org/1999/xlink" content-type="arpha" xlink:type="simple">8D11166D-9BC4-56C4-818F-B9775F3CC7F5</object-id><label>Figure 32.</label><caption><p>Distribution maps: a. <italic><tp:taxon-name><tp:taxon-name-part taxon-name-part-type="genus" reg="Labiobaetis">Labiobaetis</tp:taxon-name-part> <tp:taxon-name-part taxon-name-part-type="species" reg="batakorum">batakorum</tp:taxon-name-part></tp:taxon-name></italic> species group; b. <italic><tp:taxon-name><tp:taxon-name-part taxon-name-part-type="genus" reg="Labiobaetis">Labiobaetis</tp:taxon-name-part> <tp:taxon-name-part taxon-name-part-type="species" reg="numeratus">numeratus</tp:taxon-name-part></tp:taxon-name></italic> species group; c. <italic><tp:taxon-name><tp:taxon-name-part taxon-name-part-type="genus" reg="Labiobaetis">Labiobaetis</tp:taxon-name-part> <tp:taxon-name-part taxon-name-part-type="species" reg="operosus">operosus</tp:taxon-name-part></tp:taxon-name></italic> species group; d. <italic><tp:taxon-name><tp:taxon-name-part taxon-name-part-type="genus" reg="Labiobaetis">Labiobaetis</tp:taxon-name-part> <tp:taxon-name-part taxon-name-part-type="species" reg="sumigarensis">sumigarensis</tp:taxon-name-part></tp:taxon-name></italic> species group.</p></caption><graphic xmlns:xlink="http://www.w3.org/1999/xlink" xlink:href="zookeys-1258-213_article-166681__-g032.jpg" position="float" orientation="portrait" xlink:type="simple" id="oo_1459122.jpg"><uri content-type="original_file" xlink:type="simple">https://binary.pensoft.net/fig/1459122</uri></graphic></fig></tp:treatment-sec></tp:taxon-treatment>
