# Supplementary material for: ﻿New species of Labiobaetis Novikova & Kluge from Thailand (Ephemeroptera, Baetidae)
Source: Zookeys. 2025 Nov 6;1258:213–76. doi: 10.3897/zookeys.1258.166681 (PMC12616279; doi:10.3897/zookeys.1258.166681)
Supplement: XML Treatment for Labiobaetis angularis [file zookeys.1258.166681-treatment5.xml]

<!DOCTYPE tp:taxon-treatment
  PUBLIC "-//TaxonX//DTD Taxonomic Treatment Publishing DTD v0 20100105//EN" "tax-treatment-NSO.dtd">
<tp:taxon-treatment xmlns:tp="http://www.plazi.org/taxpub"><tp:treatment-meta><kwd-group><label>Taxon classification</label><kwd>
                <named-content content-type="kingdom">Animalia</named-content>
              </kwd><kwd>
                <named-content content-type="order">Ephemeroptera</named-content>
              </kwd><kwd>
                <named-content content-type="family">Baetidae</named-content>
              </kwd></kwd-group><mixed-citation publication-type="journal"><person-group><name><surname>Kaltenbach</surname><given-names>Thomas</given-names></name><name><surname>Gattolliat</surname><given-names>Jean-Luc</given-names></name><name><surname>Boonsoong</surname><given-names>Boonsatien</given-names></name><name><surname>Suttinun</surname><given-names>Chanaporn</given-names></name></person-group><article-title>﻿New species of <italic><tp:taxon-name><tp:taxon-name-part taxon-name-part-type="genus" reg="Labiobaetis">Labiobaetis</tp:taxon-name-part></tp:taxon-name></italic> Novikova &amp; Kluge from Thailand (<tp:taxon-name><tp:taxon-name-part taxon-name-part-type="order">Ephemeroptera</tp:taxon-name-part></tp:taxon-name>, <tp:taxon-name><tp:taxon-name-part taxon-name-part-type="family">Baetidae</tp:taxon-name-part></tp:taxon-name>)</article-title><source>Zookeys</source><day>06</day><month>11</month><year>2025</year><volume>1258</volume><fpage>213</fpage><lpage>276</lpage><pub-id pub-id-type="doi">10.3897/zookeys.1258.166681</pub-id></mixed-citation></tp:treatment-meta><tp:nomenclature><label>﻿</label><tp:taxon-name><object-id xmlns:xlink="http://www.w3.org/1999/xlink" content-type="arpha" xlink:type="simple">5EA0CE53-7668-5274-83F5-4A58460F6DEF</object-id>
              <tp:taxon-name-part taxon-name-part-type="genus" reg="Labiobaetis">Labiobaetis</tp:taxon-name-part>
              <tp:taxon-name-part taxon-name-part-type="species" reg="angularis">angularis</tp:taxon-name-part>
              <object-id xmlns:xlink="http://www.w3.org/1999/xlink" content-type="zoobank" xlink:type="simple">https://zoobank.org/63BEC25D-40D6-4803-8B9C-ECC29B29FA5A</object-id>
            </tp:taxon-name><tp:taxon-status xmlns:xlink="http://www.w3.org/1999/xlink" xlink:type="simple">sp. nov.</tp:taxon-status><xref ref-type="fig" rid="F10">Figs 10</xref><xref ref-type="fig" rid="F11">, 11</xref><xref ref-type="fig" rid="F12">, 12</xref></tp:nomenclature><tp:treatment-sec sec-type="type material" id="SECID0EGPCI"><title>Type material.</title><p><bold><italic>Holotype</italic>.</bold> Thailand • larva; Petchburi Prov., Kaeng Krachan Distr., Huai Mae Kamoei; <named-content xmlns:xlink="http://www.w3.org/1999/xlink" content-type="dwc:verbatimCoordinates" xlink:type="simple"><named-content content-type="geo-json" specific-use="{&#34;type&#34;:&#34;Point&#34;,&#34;coordinates&#34;:[99.581944,12.978333]}" id="NCID0EUPCI" xlink:type="simple">12°58'42"N, 99°34'55"E</named-content></named-content>; 119 m; 24.ii.2018; leg. C. Suttinun; on slide; GBIFCH01223079; <named-content xmlns:xlink="http://www.w3.org/1999/xlink" content-type="dwc:institutional_code" xlink:title="Insect section of the Veterinary Anatomy and Pathology Museum Chiang Mai University, Chiang Mai" xlink:href="http://grbio.org/institution/chiang-mai-university" xlink:type="simple">VMCMU</named-content>. <bold><italic>Paratypes</italic></bold>. 13 larvae; same data as holotype; 2 on slides; GBIFCH00829290, GBIFCH00829279; <named-content xmlns:xlink="http://www.w3.org/1999/xlink" content-type="dwc:institutional_code" xlink:title="Naturéum, Muséum des Sciences Naturelles, Lausanne" xlink:href="http://grbio.org/institution/musee-zoologique-0" xlink:type="simple">MZL</named-content>; 11 in alcohol; GBIFCH00763867; <named-content xmlns:xlink="http://www.w3.org/1999/xlink" content-type="dwc:institutional_code" xlink:title="Insect section of the Veterinary Anatomy and Pathology Museum Chiang Mai University, Chiang Mai" xlink:href="http://grbio.org/institution/chiang-mai-university" xlink:type="simple">VMCMU</named-content> • 4 larvae; Kanchanaburi Prov., Thong Pha Phum Distr., Pra Chum Mai; <named-content xmlns:xlink="http://www.w3.org/1999/xlink" content-type="dwc:verbatimCoordinates" xlink:type="simple"><named-content content-type="geo-json" specific-use="{&#34;type&#34;:&#34;Point&#34;,&#34;coordinates&#34;:[98.581111,14.582778]}" id="NCID0EOQCI" xlink:type="simple">14°34'58"N, 98°34'52"E</named-content></named-content>; 269 m; 25.v.2017; leg. C. Suttinun; 1 on slide; GBIFCH01223081; <named-content xmlns:xlink="http://www.w3.org/1999/xlink" content-type="dwc:institutional_code" xlink:title="Insect section of the Veterinary Anatomy and Pathology Museum Chiang Mai University, Chiang Mai" xlink:href="http://grbio.org/institution/chiang-mai-university" xlink:type="simple">VMCMU</named-content>; 3 in alcohol; GBIFCH00829284, GBIFCH00763860; <named-content xmlns:xlink="http://www.w3.org/1999/xlink" content-type="dwc:institutional_code" xlink:title="Insect section of the Veterinary Anatomy and Pathology Museum Chiang Mai University, Chiang Mai" xlink:href="http://grbio.org/institution/chiang-mai-university" xlink:type="simple">VMCMU</named-content> • 2 larvae; Ratchaburi Prov., Suan Pheung Distr., Kang Som Maew; <named-content xmlns:xlink="http://www.w3.org/1999/xlink" content-type="dwc:verbatimCoordinates" xlink:type="simple"><named-content content-type="geo-json" specific-use="{&#34;type&#34;:&#34;Point&#34;,&#34;coordinates&#34;:[99.278889,13.406111]}" id="NCID0EARCI" xlink:type="simple">13°24'22"N, 99°16'44"E</named-content></named-content>; 207 m; 24.xi.2018; leg. C. Suttinun; 1 on slide; GBIFCH00829278; <named-content xmlns:xlink="http://www.w3.org/1999/xlink" content-type="dwc:institutional_code" xlink:title="Naturéum, Muséum des Sciences Naturelles, Lausanne" xlink:href="http://grbio.org/institution/musee-zoologique-0" xlink:type="simple">MZL</named-content>; 1 in alcohol; GBIFCH00829291; <named-content xmlns:xlink="http://www.w3.org/1999/xlink" content-type="dwc:institutional_code" xlink:title="Insect section of the Veterinary Anatomy and Pathology Museum Chiang Mai University, Chiang Mai" xlink:href="http://grbio.org/institution/chiang-mai-university" xlink:type="simple">VMCMU</named-content> • 1 larva; Prachuab Khiri Khan Prov., Kui Buri Dist., Huai Sam Rong; 100 m; <named-content xmlns:xlink="http://www.w3.org/1999/xlink" content-type="dwc:verbatimCoordinates" xlink:type="simple"><named-content content-type="geo-json" specific-use="{&#34;type&#34;:&#34;Point&#34;,&#34;coordinates&#34;:[99.627500,12.063889]}" id="NCID0ESRCI" xlink:type="simple">12°03'50"N, 99°37'39"E</named-content></named-content>; 19.iv.2019; leg. C. Suttinun; in alcohol; GBIFCH00829287; <named-content xmlns:xlink="http://www.w3.org/1999/xlink" content-type="dwc:institutional_code" xlink:title="Insect section of the Veterinary Anatomy and Pathology Museum Chiang Mai University, Chiang Mai" xlink:href="http://grbio.org/institution/chiang-mai-university" xlink:type="simple">VMCMU</named-content> • 6 larvae; Petchburi Prov., Kaeng Krachan Distr., Huai Sat Yai; <named-content xmlns:xlink="http://www.w3.org/1999/xlink" content-type="dwc:verbatimCoordinates" xlink:type="simple"><named-content content-type="geo-json" specific-use="{&#34;type&#34;:&#34;Point&#34;,&#34;coordinates&#34;:[99.516389,12.637222]}" id="NCID0E6RCI" xlink:type="simple">12°38'14"N, 99°30'59"E</named-content></named-content>; 162 m; 25.ii.2018; leg. C. Suttinun; in alcohol; GBIFCH00829277, GBIFCH00763858; <named-content xmlns:xlink="http://www.w3.org/1999/xlink" content-type="dwc:institutional_code" xlink:title="Insect section of the Veterinary Anatomy and Pathology Museum Chiang Mai University, Chiang Mai" xlink:href="http://grbio.org/institution/chiang-mai-university" xlink:type="simple">VMCMU</named-content> • 7 larvae; Petchburi Prov., Kaeng Krachan Distr., Huai Mae Priang; <named-content xmlns:xlink="http://www.w3.org/1999/xlink" content-type="dwc:verbatimCoordinates" xlink:type="simple"><named-content content-type="geo-json" specific-use="{&#34;type&#34;:&#34;Point&#34;,&#34;coordinates&#34;:[99.581667,12.767500]}" id="NCID0EMSCI" xlink:type="simple">12°46'03"N, 99°34'54"E</named-content></named-content>; 142 m; 24.ii.2018; leg. C. Suttinun; in alcohol; GBIFCH00829280, GBIFCH00829274; <named-content xmlns:xlink="http://www.w3.org/1999/xlink" content-type="dwc:institutional_code" xlink:title="Insect section of the Veterinary Anatomy and Pathology Museum Chiang Mai University, Chiang Mai" xlink:href="http://grbio.org/institution/chiang-mai-university" xlink:type="simple">VMCMU</named-content>; GBIFCH00763859; <named-content xmlns:xlink="http://www.w3.org/1999/xlink" content-type="dwc:institutional_code" xlink:title="Naturéum, Muséum des Sciences Naturelles, Lausanne" xlink:href="http://grbio.org/institution/musee-zoologique-0" xlink:type="simple">MZL</named-content> • 8 larvae; Ratchaburi Prov., Suan Pheung Distr., Pha Wo Tai; <named-content xmlns:xlink="http://www.w3.org/1999/xlink" content-type="dwc:verbatimCoordinates" xlink:type="simple"><named-content content-type="geo-json" specific-use="{&#34;type&#34;:&#34;Point&#34;,&#34;coordinates&#34;:[99.344444,13.515833]}" id="NCID0E5SCI" xlink:type="simple">13°30'57"N, 99°20'40"E</named-content></named-content>; 118 m; 25.xi.2018; leg. C. Suttinun; in alcohol; GBIFCH00829283, GBIFCH00763854, GBIFCH00763861; <named-content xmlns:xlink="http://www.w3.org/1999/xlink" content-type="dwc:institutional_code" xlink:title="Insect section of the Veterinary Anatomy and Pathology Museum Chiang Mai University, Chiang Mai" xlink:href="http://grbio.org/institution/chiang-mai-university" xlink:type="simple">VMCMU</named-content> • 4 larvae; Ranong Prov., Mueang Distr., Klong Nok Ngang; <named-content xmlns:xlink="http://www.w3.org/1999/xlink" content-type="dwc:verbatimCoordinates" xlink:type="simple"><named-content content-type="geo-json" specific-use="{&#34;type&#34;:&#34;Point&#34;,&#34;coordinates&#34;:[98.577500,9.706111]}" id="NCID0ELTCI" xlink:type="simple">09°42'22"N, 98°34'39"E</named-content></named-content>; 11 m; 21.vi.2018; leg. C. Suttinun; in alcohol; GBIFCH00829273, GBIFCH00763856; <named-content xmlns:xlink="http://www.w3.org/1999/xlink" content-type="dwc:institutional_code" xlink:title="Insect section of the Veterinary Anatomy and Pathology Museum Chiang Mai University, Chiang Mai" xlink:href="http://grbio.org/institution/chiang-mai-university" xlink:type="simple">VMCMU</named-content> • 7 larvae; Ratchaburi Prov., Suan Pheung Distr., Swiss valley; <named-content xmlns:xlink="http://www.w3.org/1999/xlink" content-type="dwc:verbatimCoordinates" xlink:type="simple"><named-content content-type="geo-json" specific-use="{&#34;type&#34;:&#34;Point&#34;,&#34;coordinates&#34;:[99.286667,13.509167]}" id="NCID0EYTCI" xlink:type="simple">13°30'33"N, 99°17'12"E</named-content></named-content>; 140 m; 26.v.2017; leg. C. Suttinun; in alcohol; GBIFCH00829282, GBIFCH00763857, GBIFCH00763865, GBIFCH00763866; <named-content xmlns:xlink="http://www.w3.org/1999/xlink" content-type="dwc:institutional_code" xlink:title="Naturéum, Muséum des Sciences Naturelles, Lausanne" xlink:href="http://grbio.org/institution/musee-zoologique-0" xlink:type="simple">MZL</named-content> • 1 larva; Ratchaburi Prov., Suan Pheung Distr., Bo Wee resort; <named-content xmlns:xlink="http://www.w3.org/1999/xlink" content-type="dwc:verbatimCoordinates" xlink:type="simple"><named-content content-type="geo-json" specific-use="{&#34;type&#34;:&#34;Point&#34;,&#34;coordinates&#34;:[99.248611,13.478056]}" id="NCID0EFUCI" xlink:type="simple">13°28'41"N, 99°14'55"E</named-content></named-content>; 184 m; 24.xi.2018; leg. C. Suttinun; in alcohol; GBIFCH00829289; <named-content xmlns:xlink="http://www.w3.org/1999/xlink" content-type="dwc:institutional_code" xlink:title="Insect section of the Veterinary Anatomy and Pathology Museum Chiang Mai University, Chiang Mai" xlink:href="http://grbio.org/institution/chiang-mai-university" xlink:type="simple">VMCMU</named-content> • 2 larvae; Loei Prov., Wang Saphung Distr., Ban Nam Thob; <named-content xmlns:xlink="http://www.w3.org/1999/xlink" content-type="dwc:verbatimCoordinates" xlink:type="simple"><named-content content-type="geo-json" specific-use="{&#34;type&#34;:&#34;Point&#34;,&#34;coordinates&#34;:[101.597500,17.269722]}" id="NCID0ESUCI" xlink:type="simple">17°16'11"N, 101°35'51"E</named-content></named-content>; 318 m; 17.xii.2018; leg. C. Suttinun; in alcohol; GBIFCH00829281, GBIFCH00763862; <named-content xmlns:xlink="http://www.w3.org/1999/xlink" content-type="dwc:institutional_code" xlink:title="Naturéum, Muséum des Sciences Naturelles, Lausanne" xlink:href="http://grbio.org/institution/musee-zoologique-0" xlink:type="simple">MZL</named-content> • 3 larvae; Chanthaburi Prov., Khao Khitchakut Distr., Klong Krasue Yai; <named-content xmlns:xlink="http://www.w3.org/1999/xlink" content-type="dwc:verbatimCoordinates" xlink:type="simple"><named-content content-type="geo-json" specific-use="{&#34;type&#34;:&#34;Point&#34;,&#34;coordinates&#34;:[102.096667,12.876667]}" id="NCID0E6UCI" xlink:type="simple">12°52'36"N, 102°05'48"E</named-content></named-content>; 38 m; 05.vi.2018; leg. C. Suttinun; in alcohol; GBIFCH00829276, GBIFCH00763864; <named-content xmlns:xlink="http://www.w3.org/1999/xlink" content-type="dwc:institutional_code" xlink:title="Insect section of the Veterinary Anatomy and Pathology Museum Chiang Mai University, Chiang Mai" xlink:href="http://grbio.org/institution/chiang-mai-university" xlink:type="simple">VMCMU</named-content> • 1 larva; Prachuap Khiri Khan Prov., Kui Buri Distr., Huai Sam Rong; <named-content xmlns:xlink="http://www.w3.org/1999/xlink" content-type="dwc:verbatimCoordinates" xlink:type="simple"><named-content content-type="geo-json" specific-use="{&#34;type&#34;:&#34;Point&#34;,&#34;coordinates&#34;:[99.634444,12.072778]}" id="NCID0EMVCI" xlink:type="simple">12°03'82"N, 99°37'64"E</named-content></named-content>; 103 m; 19.iv.2019; leg. C. Suttinun; on slide; GBIFCH00596153; <named-content xmlns:xlink="http://www.w3.org/1999/xlink" content-type="dwc:institutional_code" xlink:title="Insect section of the Veterinary Anatomy and Pathology Museum Chiang Mai University, Chiang Mai" xlink:href="http://grbio.org/institution/chiang-mai-university" xlink:type="simple">VMCMU</named-content> • 1 larva; Prachuap Khiri Khan Prov., Kui Buri Distr., Klong Kui; <named-content xmlns:xlink="http://www.w3.org/1999/xlink" content-type="dwc:verbatimCoordinates" xlink:type="simple"><named-content content-type="geo-json" specific-use="{&#34;type&#34;:&#34;Point&#34;,&#34;coordinates&#34;:[99.671389,12.138056]}" id="NCID0EZVCI" xlink:type="simple">12°08'17"N, 99°39'77"E</named-content></named-content>; 104 m; 19.iv.2019; leg. C. Suttinun; on slide; GBIFCH01223080; <named-content xmlns:xlink="http://www.w3.org/1999/xlink" content-type="dwc:institutional_code" xlink:title="Insect section of the Veterinary Anatomy and Pathology Museum Chiang Mai University, Chiang Mai" xlink:href="http://grbio.org/institution/chiang-mai-university" xlink:type="simple">VMCMU</named-content>.</p></tp:treatment-sec><tp:treatment-sec sec-type="diagnosis" id="SECID0EDWCI"><title>Diagnosis.</title><p><bold>Larva.</bold> Following combination of characters differentiate <italic><tp:taxon-name><tp:taxon-name-part taxon-name-part-type="genus" reg="Labiobaetis">L.</tp:taxon-name-part> <tp:taxon-name-part taxon-name-part-type="species" reg="angularis">angularis</tp:taxon-name-part></tp:taxon-name></italic> sp. nov. from other species of the group <italic><tp:taxon-name><tp:taxon-name-part taxon-name-part-type="genus" reg="Labiobaetis"/><tp:taxon-name-part taxon-name-part-type="species" reg="numeratus">numeratus</tp:taxon-name-part></tp:taxon-name></italic>: abdomen dorsally dark grey-brown, laterally off-white; left mandible with angular hump at margin between prostheca and mola; claw with 14–17 denticles; spines at posterior margin of abdominal tergites wide, apically rounded.</p></tp:treatment-sec><tp:treatment-sec sec-type="description" id="SECID0EJXCI"><title>Description.</title><p><bold>Larva</bold> (Figs <xref ref-type="fig" rid="F10">10</xref>–<xref ref-type="fig" rid="F12">12</xref>). Body length ~3.3 mm. Cerci ~1/2× body length; paracercus ~0.4× body length. Antenna: ~2× as long as head length.</p><fig id="F10" position="float" orientation="portrait"><object-id xmlns:xlink="http://www.w3.org/1999/xlink" content-type="doi" xlink:type="simple">10.3897/zookeys.1258.166681.figure10</object-id><object-id xmlns:xlink="http://www.w3.org/1999/xlink" content-type="arpha" xlink:type="simple">AEB482C5-9725-52A1-BC4B-E4D78DFFFC9F</object-id><label>Figure 10.</label><caption><p><italic><tp:taxon-name><tp:taxon-name-part taxon-name-part-type="genus" reg="Labiobaetis">Labiobaetis</tp:taxon-name-part> <tp:taxon-name-part taxon-name-part-type="species" reg="angularis">angularis</tp:taxon-name-part></tp:taxon-name></italic> sp. nov., larva: a. Habitus, dorsal view; b. Habitus, ventral view; c. Abdomen, dorsal and ventral view. Scale bars: 1 mm (a, b); 100 µm (c).</p></caption><graphic xmlns:xlink="http://www.w3.org/1999/xlink" xlink:href="zookeys-1258-213_article-166681__-g010.jpg" position="float" orientation="portrait" xlink:type="simple" id="oo_1459100.jpg"><uri content-type="original_file" xlink:type="simple">https://binary.pensoft.net/fig/1459100</uri></graphic></fig><fig id="F11" position="float" orientation="portrait"><object-id xmlns:xlink="http://www.w3.org/1999/xlink" content-type="doi" xlink:type="simple">10.3897/zookeys.1258.166681.figure11</object-id><object-id xmlns:xlink="http://www.w3.org/1999/xlink" content-type="arpha" xlink:type="simple">2DA20E23-63DE-5BC0-BDEB-05F7243D5321</object-id><label>Figure 11.</label><caption><p><italic><tp:taxon-name><tp:taxon-name-part taxon-name-part-type="genus" reg="Labiobaetis">Labiobaetis</tp:taxon-name-part> <tp:taxon-name-part taxon-name-part-type="species" reg="angularis">angularis</tp:taxon-name-part></tp:taxon-name></italic> sp. nov., larva morphology: a. Labrum; b. Section of labrum, dorsal focus; c. Labium; d. Labial palp; e. Hypopharynx and superlinguae; f. Maxilla; g. Maxillary palp; h. Left mandible; i. Right mandible; j. Section of left mandible. Scale bars: 20 µm (c, e, f, h, i); 10 µm (a, b, d, g).</p></caption><graphic xmlns:xlink="http://www.w3.org/1999/xlink" xlink:href="zookeys-1258-213_article-166681__-g011.jpg" position="float" orientation="portrait" xlink:type="simple" id="oo_1459101.jpg"><uri content-type="original_file" xlink:type="simple">https://binary.pensoft.net/fig/1459101</uri></graphic></fig><fig id="F12" position="float" orientation="portrait"><object-id xmlns:xlink="http://www.w3.org/1999/xlink" content-type="doi" xlink:type="simple">10.3897/zookeys.1258.166681.figure12</object-id><object-id xmlns:xlink="http://www.w3.org/1999/xlink" content-type="arpha" xlink:type="simple">D0FA39E3-6518-56AC-A511-0A6888AF4EC3</object-id><label>Figure 12.</label><caption><p><italic><tp:taxon-name><tp:taxon-name-part taxon-name-part-type="genus" reg="Labiobaetis">Labiobaetis</tp:taxon-name-part> <tp:taxon-name-part taxon-name-part-type="species" reg="angularis">angularis</tp:taxon-name-part></tp:taxon-name></italic> sp. nov., larva morphology: a. Middle leg; b. Middle tarsus and claw; c. Antennal base; d. Abdominal sterna VII–IX; e. Posterior margins of abdominal terga I, V, VIII; f. Paraproct; g. Left half of metanotum with vestigial hind protopteron; h–j. Tergalius IV. Scale bars: 50 µm (a); 20 µm (g, h); 10 µm (b–f, h–j).</p></caption><graphic xmlns:xlink="http://www.w3.org/1999/xlink" xlink:href="zookeys-1258-213_article-166681__-g012.jpg" position="float" orientation="portrait" xlink:type="simple" id="oo_1459102.jpg"><uri content-type="original_file" xlink:type="simple">https://binary.pensoft.net/fig/1459102</uri></graphic></fig><p><bold><italic>Colouration</italic></bold> (Fig. <xref ref-type="fig" rid="F10">10a–c</xref>). Head and thorax dorsally dark grey-brown with grey-brown and grey markings; abdomen dorsally dark grey-brown, segment X paler, segments I–VIII laterally off-white. Fore protoptera dark grey and grey-brown. Head and thorax ventrally mainly grey; abdomen ventrally dark grey-brown, segments I and X paler, segments II–V medially paler, segments I–VIII laterally off-white. Legs off-white, femur distomedially with grey-brown band, tibia with long grey-brown streak. Caudalii pale grey with dark grey-brown band in distal 1/2.</p><p><bold><italic>Antenna</italic></bold> (Fig. <xref ref-type="fig" rid="F12">12c</xref>) with scape and pedicel sub cylindrical, distolateral process at scape absent.</p><p><bold><italic>Labrum</italic></bold> (Fig. <xref ref-type="fig" rid="F11">11a, b</xref>). Sub-rectangular, length 0.7× maximum width. Distal margin with medial emargination and small process. Dorsally with medium, fine, simple setae scattered over surface; pair of submedian setae, and submarginal arc of ~7 long, simple setae on each side, 1<sup>st</sup> and 2<sup>nd</sup> setae closely together. Ventrally with marginal row of setae composed of lateral and anterolateral long, feathered setae and medial long, bifid setae.</p><p><bold><italic>Right mandible</italic></bold> (Fig. <xref ref-type="fig" rid="F11">11i</xref>). Incisor and kinetodontium fused. Incisor with four denticles; kinetodontium with four denticles, inner margin of innermost denticle with row of thin setae. Prostheca robust, apically denticulate. Margin between prostheca and mola with pronounced hump. Tuft of setae on proximal corner of mola present. Fine setae scattered along basal margin of mola.</p><p><bold><italic>Left mandible</italic></bold> (Fig. <xref ref-type="fig" rid="F11">11h</xref>). Incisor and kinetodontium fused. Incisor with four denticles, kinetodontium with three denticles. Prostheca robust, apicolaterally with small denticles and comb-shaped structure. Margin between prostheca and mola with angular hump. Tuft of setae on proximal corner of mola present.</p><p>Both mandibles with lateral margins slightly convex.</p><p><bold><italic>Hypopharynx and superlinguae</italic></bold> (Fig. <xref ref-type="fig" rid="F11">11e</xref>). Lingua approx. as long as superlinguae. Lingua longer than broad; medial tuft of stout setae well developed, short. Superlinguae with lateral margins rounded; fine, long, simple setae along distal margin; strongly sclerotised along laterobasal margin.</p><p><bold><italic>Maxilla</italic></bold> (Fig. <xref ref-type="fig" rid="F11">11f, g</xref>). Galea-lacinia ventrally with two simple, apical setae below canines. Medially with one feathered, spine-like seta and three or four medium to long simple setae. Maxillary palp longer than length of galea-lacinia; 2-segmented; palp segment II ~1.2× length of segment I; setae on maxillary palp fine, simple, scattered over surface of segments I and II; apex of last segment without distolateral excavation, apically slightly pointed.</p><p><bold><italic>Labium</italic></bold> (Fig. <xref ref-type="fig" rid="F11">11c, d</xref>). Glossa basally broad, narrowing toward apex; shorter than paraglossa; inner margin with 9–11 robust, spine-like seta, distalmost seta much longer; apex with three long, robust, apically pectinate setae; outer margin with ~4 spine-like setae; ventral surface with fine, simple, scattered setae. Paraglossa sub-rectangular, slightly curved inward; apex rounded; with three rows of long, robust, distally pectinate setae in apical area and ~3 medium, simple setae in anteromedial area; dorsally with six long, spine-like setae near inner margin. Labial palp with segment I ~0.9× length of segments II and III combined. Segment II with lobed, thumb-like, distomedial protuberance; distomedial protuberance 0.9× width of base of segment III; dorsally with row of ~5 spine-like setae near outer margin. Segment III slightly pentagonal, apically truncate; length ~1.1× maximal width; ventrally covered with short, spine-like, simple setae and short, fine, simple setae.</p><p><bold><italic>Hind protoptera</italic></bold> (Fig. <xref ref-type="fig" rid="F12">12g</xref>) vestigial.</p><p><bold><italic>Legs</italic></bold> (Fig. <xref ref-type="fig" rid="F12">12a, b</xref>). Ratio of foreleg segments 1.3:1.0:0.6:0.3, middle leg 1.3:1.0:0.7:0.3, hind leg 1.4:1.0:0.8:0.3. <bold><italic>Femur</italic></bold>. Femur length ~2.7× maximum width. Outer margin with row of 4–6 spine-like setae and submarginally partial 2<sup>nd</sup> row; length of setae ~0.27× maximum width of femur. Apex rounded, with pair of spine-like setae and short, stout, apically blunt setae. Stout, lanceolate, pointed setae scattered along inner margin; femoral patch absent on all legs. <bold><italic>Tibia.</italic></bold> Outer margin with row of short, stout, apically rounded setae, sometimes almost bare, distalmost seta larger. Inner margin with two rows of medium spine-like setae; on apex tuft of fine, simple setae. Patella-tibial suture present on basal 1/2. <bold><italic>Tarsus.</italic></bold> Outer margin with row of short, apically rounded setae, sometimes almost bare. Inner margin with row of curved, spine-like setae increasing in length distally. <bold><italic>Claw</italic></bold> with one row of 14–17 denticles; distally pointed.</p><p><bold><italic>Abdominal terga</italic></bold> (Fig. <xref ref-type="fig" rid="F12">12e</xref>). Surface with irregular rows of U-shaped scale bases and fine, simple, scattered setae. Posterior margin of terga: I–IX with wide, apically rounded spines, partly fused with each other.</p><p><bold><italic>Abdominal sterna</italic></bold> (Fig. <xref ref-type="fig" rid="F12">12d</xref>). Posterior margin of sterna: I–VI smooth, without spines; VII–IX with triangular spines.</p><p><bold><italic>Tergalii</italic></bold> (Fig. <xref ref-type="fig" rid="F12">12h– j</xref>). Present on segments II–VII. Margin with small denticles intercalating fine, simple setae. Tracheae limited to main trunk. Tergalius IV as long as segments V and VI combined; tergalius VII as long as segments VIII and 1/2 IX combined.</p><p><bold><italic>Paraproct</italic></bold> (Fig. <xref ref-type="fig" rid="F12">12f</xref>). Distally not expanded, with ~13 stout, marginal spines. Surface scattered with U-shaped scale bases and fine, simple setae. Cercotractor with numerous small, marginal spines.</p></tp:treatment-sec><tp:treatment-sec sec-type="Imago" id="SECID0EGIDI"><title>Imago.</title><p>Unknown.</p></tp:treatment-sec><tp:treatment-sec sec-type="etymology" id="SECID0ELIDI"><title>Etymology.</title><p>The Latin word <italic>angularis</italic>, meaning angular, refers to the unique angular hump at the margin between prostheca and mola of the left mandible.</p></tp:treatment-sec><tp:treatment-sec sec-type="distribution" id="SECID0EEJDI"><title>Distribution.</title><p>Thailand (Fig. <xref ref-type="fig" rid="F32">32b</xref>).</p></tp:treatment-sec><tp:treatment-sec><!--Section generated to contain objects referenced in tp:taxon-treatment.--><fig id="F32" position="float" orientation="portrait"><object-id xmlns:xlink="http://www.w3.org/1999/xlink" content-type="doi" xlink:type="simple">10.3897/zookeys.1258.166681.figure32</object-id><object-id xmlns:xlink="http://www.w3.org/1999/xlink" content-type="arpha" xlink:type="simple">8D11166D-9BC4-56C4-818F-B9775F3CC7F5</object-id><label>Figure 32.</label><caption><p>Distribution maps: a. <italic><tp:taxon-name><tp:taxon-name-part taxon-name-part-type="genus" reg="Labiobaetis">Labiobaetis</tp:taxon-name-part> <tp:taxon-name-part taxon-name-part-type="species" reg="batakorum">batakorum</tp:taxon-name-part></tp:taxon-name></italic> species group; b. <italic><tp:taxon-name><tp:taxon-name-part taxon-name-part-type="genus" reg="Labiobaetis">Labiobaetis</tp:taxon-name-part> <tp:taxon-name-part taxon-name-part-type="species" reg="numeratus">numeratus</tp:taxon-name-part></tp:taxon-name></italic> species group; c. <italic><tp:taxon-name><tp:taxon-name-part taxon-name-part-type="genus" reg="Labiobaetis">Labiobaetis</tp:taxon-name-part> <tp:taxon-name-part taxon-name-part-type="species" reg="operosus">operosus</tp:taxon-name-part></tp:taxon-name></italic> species group; d. <italic><tp:taxon-name><tp:taxon-name-part taxon-name-part-type="genus" reg="Labiobaetis">Labiobaetis</tp:taxon-name-part> <tp:taxon-name-part taxon-name-part-type="species" reg="sumigarensis">sumigarensis</tp:taxon-name-part></tp:taxon-name></italic> species group.</p></caption><graphic xmlns:xlink="http://www.w3.org/1999/xlink" xlink:href="zookeys-1258-213_article-166681__-g032.jpg" position="float" orientation="portrait" xlink:type="simple" id="oo_1459122.jpg"><uri content-type="original_file" xlink:type="simple">https://binary.pensoft.net/fig/1459122</uri></graphic></fig></tp:treatment-sec></tp:taxon-treatment>
