# Supplementary material for: ﻿New species of Labiobaetis Novikova & Kluge from Thailand (Ephemeroptera, Baetidae)
Source: Zookeys. 2025 Nov 6;1258:213–76. doi: 10.3897/zookeys.1258.166681 (PMC12616279; doi:10.3897/zookeys.1258.166681)
Supplement: XML Treatment for Labiobaetis ranongensis [file zookeys.1258.166681-treatment11.xml]

<!DOCTYPE tp:taxon-treatment
  PUBLIC "-//TaxonX//DTD Taxonomic Treatment Publishing DTD v0 20100105//EN" "tax-treatment-NSO.dtd">
<tp:taxon-treatment xmlns:tp="http://www.plazi.org/taxpub"><tp:treatment-meta><kwd-group><label>Taxon classification</label><kwd>
                <named-content content-type="kingdom">Animalia</named-content>
              </kwd><kwd>
                <named-content content-type="order">Ephemeroptera</named-content>
              </kwd><kwd>
                <named-content content-type="family">Baetidae</named-content>
              </kwd></kwd-group><mixed-citation publication-type="journal"><person-group><name><surname>Kaltenbach</surname><given-names>Thomas</given-names></name><name><surname>Gattolliat</surname><given-names>Jean-Luc</given-names></name><name><surname>Boonsoong</surname><given-names>Boonsatien</given-names></name><name><surname>Suttinun</surname><given-names>Chanaporn</given-names></name></person-group><article-title>﻿New species of <italic><tp:taxon-name><tp:taxon-name-part taxon-name-part-type="genus" reg="Labiobaetis">Labiobaetis</tp:taxon-name-part></tp:taxon-name></italic> Novikova &amp; Kluge from Thailand (<tp:taxon-name><tp:taxon-name-part taxon-name-part-type="order">Ephemeroptera</tp:taxon-name-part></tp:taxon-name>, <tp:taxon-name><tp:taxon-name-part taxon-name-part-type="family">Baetidae</tp:taxon-name-part></tp:taxon-name>)</article-title><source>Zookeys</source><day>06</day><month>11</month><year>2025</year><volume>1258</volume><fpage>213</fpage><lpage>276</lpage><pub-id pub-id-type="doi">10.3897/zookeys.1258.166681</pub-id></mixed-citation></tp:treatment-meta><tp:nomenclature><label>﻿</label><tp:taxon-name><object-id xmlns:xlink="http://www.w3.org/1999/xlink" content-type="arpha" xlink:type="simple">3D0C663C-3DC6-5DD2-8BFF-78E82C070AD7</object-id>
              <tp:taxon-name-part taxon-name-part-type="genus" reg="Labiobaetis">Labiobaetis</tp:taxon-name-part>
              <tp:taxon-name-part taxon-name-part-type="species" reg="ranongensis">ranongensis</tp:taxon-name-part>
              <object-id xmlns:xlink="http://www.w3.org/1999/xlink" content-type="zoobank" xlink:type="simple">https://zoobank.org/B38C906E-6CFD-4A16-B283-26BAB4798FCD</object-id>
            </tp:taxon-name><tp:taxon-status xmlns:xlink="http://www.w3.org/1999/xlink" xlink:type="simple">sp. nov.</tp:taxon-status><xref ref-type="fig" rid="F28">Figs 28</xref><xref ref-type="fig" rid="F29">, 29</xref><xref ref-type="fig" rid="F30">, 30</xref></tp:nomenclature><tp:treatment-sec sec-type="type material" id="SECID0E5WCK"><title>Type material.</title><p><bold><italic>Holotype</italic>.</bold> Thailand • larva; Ranong Prov., Mueang Distr., Huai Nam Sai; <named-content xmlns:xlink="http://www.w3.org/1999/xlink" content-type="dwc:verbatimCoordinates" xlink:type="simple"><named-content content-type="geo-json" specific-use="{&#34;type&#34;:&#34;Point&#34;,&#34;coordinates&#34;:[98.608056,9.723611]}" id="NCID0EMXCK" xlink:type="simple">09°43'25"N, 98°36'29"E</named-content></named-content>; 50 m; 20.vi.2018; leg. C. Suttinun; on slide; GBIFCH00980864; <named-content xmlns:xlink="http://www.w3.org/1999/xlink" content-type="dwc:institutional_code" xlink:title="Insect section of the Veterinary Anatomy and Pathology Museum Chiang Mai University, Chiang Mai" xlink:href="http://grbio.org/institution/chiang-mai-university" xlink:type="simple">VMCMU</named-content>. <bold><italic>Paratypes</italic>.</bold> Thailand • 4 larvae; Ranong Prov., Mueang Distr., Punyaban Waterfall; <named-content xmlns:xlink="http://www.w3.org/1999/xlink" content-type="dwc:verbatimCoordinates" xlink:type="simple"><named-content content-type="geo-json" specific-use="{&#34;type&#34;:&#34;Point&#34;,&#34;coordinates&#34;:[98.670278,10.065000]}" id="NCID0E4XCK" xlink:type="simple">10°03'54"N, 98°40'13"E</named-content></named-content>; 52 m; 19.vi.2018; leg. C. Suttinun; 1 on slide; GBIFCH01223077; <named-content xmlns:xlink="http://www.w3.org/1999/xlink" content-type="dwc:institutional_code" xlink:title="Naturéum, Muséum des Sciences Naturelles, Lausanne" xlink:href="http://grbio.org/institution/musee-zoologique-0" xlink:type="simple">MZL</named-content>; 3 in alcohol; GBIFCH00763828; <named-content xmlns:xlink="http://www.w3.org/1999/xlink" content-type="dwc:institutional_code" xlink:title="Insect section of the Veterinary Anatomy and Pathology Museum Chiang Mai University, Chiang Mai" xlink:href="http://grbio.org/institution/chiang-mai-university" xlink:type="simple">VMCMU</named-content> • 14 larvae; Ranong Prov., Mueang Distr., Huai Por Ta Hin Rao; <named-content xmlns:xlink="http://www.w3.org/1999/xlink" content-type="dwc:verbatimCoordinates" xlink:type="simple"><named-content content-type="geo-json" specific-use="{&#34;type&#34;:&#34;Point&#34;,&#34;coordinates&#34;:[98.625556,9.868889]}" id="NCID0EPYCK" xlink:type="simple">09°52'08"N, 98°37'32"E</named-content></named-content>; 20 m; 20.vi.2018; leg. C. Suttinun; 1 on slide; GBIFCH00980860; <named-content xmlns:xlink="http://www.w3.org/1999/xlink" content-type="dwc:institutional_code" xlink:title="Naturéum, Muséum des Sciences Naturelles, Lausanne" xlink:href="http://grbio.org/institution/musee-zoologique-0" xlink:type="simple">MZL</named-content>; 13 in alcohol; GBIFCH00763826, GBIFCH00763834; <named-content xmlns:xlink="http://www.w3.org/1999/xlink" content-type="dwc:institutional_code" xlink:title="Insect section of the Veterinary Anatomy and Pathology Museum Chiang Mai University, Chiang Mai" xlink:href="http://grbio.org/institution/chiang-mai-university" xlink:type="simple">VMCMU</named-content>; GBIFCH00975850; <named-content xmlns:xlink="http://www.w3.org/1999/xlink" content-type="dwc:institutional_code" xlink:title="Naturéum, Muséum des Sciences Naturelles, Lausanne" xlink:href="http://grbio.org/institution/musee-zoologique-0" xlink:type="simple">MZL</named-content> • 1 larva; Ranong Prov., Mueang Distr., Klong Nok Ngang; <named-content xmlns:xlink="http://www.w3.org/1999/xlink" content-type="dwc:verbatimCoordinates" xlink:type="simple"><named-content content-type="geo-json" specific-use="{&#34;type&#34;:&#34;Point&#34;,&#34;coordinates&#34;:[98.577500,9.706111]}" id="NCID0EGZCK" xlink:type="simple">09°42'22"N, 98°34'39"E</named-content></named-content>; 11 m; 21.vi.2018; leg. C. Suttinun; on slide; GBIFCH00975861; <named-content xmlns:xlink="http://www.w3.org/1999/xlink" content-type="dwc:institutional_code" xlink:title="Naturéum, Muséum des Sciences Naturelles, Lausanne" xlink:href="http://grbio.org/institution/musee-zoologique-0" xlink:type="simple">MZL</named-content> • 5 larvae; Ranong Prov., Mueang Distr., Huai Por Ta; <named-content xmlns:xlink="http://www.w3.org/1999/xlink" content-type="dwc:verbatimCoordinates" xlink:type="simple"><named-content content-type="geo-json" specific-use="{&#34;type&#34;:&#34;Point&#34;,&#34;coordinates&#34;:[98.658056,10.034167]}" id="NCID0ETZCK" xlink:type="simple">10°02'03"N, 98°39'29"E</named-content></named-content>; 22 m; 19.iv.2018; leg. C. Suttinun; in alcohol; GBIFCH00763835; <named-content xmlns:xlink="http://www.w3.org/1999/xlink" content-type="dwc:institutional_code" xlink:title="Insect section of the Veterinary Anatomy and Pathology Museum Chiang Mai University, Chiang Mai" xlink:href="http://grbio.org/institution/chiang-mai-university" xlink:type="simple">VMCMU</named-content>.</p></tp:treatment-sec><tp:treatment-sec sec-type="diagnosis" id="SECID0E4ZCK"><title>Diagnosis.</title><p><bold>Larva.</bold> Following combination of characters differentiate <italic><tp:taxon-name><tp:taxon-name-part taxon-name-part-type="genus" reg="Labiobaetis">L.</tp:taxon-name-part> <tp:taxon-name-part taxon-name-part-type="species" reg="ranongensis">ranongensis</tp:taxon-name-part></tp:taxon-name></italic> sp. nov. from other species of the group <italic><tp:taxon-name><tp:taxon-name-part taxon-name-part-type="genus" reg="Labiobaetis"/><tp:taxon-name-part taxon-name-part-type="species" reg="sumigarensis">sumigarensis</tp:taxon-name-part></tp:taxon-name></italic>: abdomen dorsally yellow-brown, basal parts of terga paler, posterior parts with a darker, slightly crown-like marking; labial palp segment III subrectangular, segment II with thumb-like protuberance with straight distal margin and rounded lateral margin; maxillary palp longer than galea-lacinia, terminal segment with well-developed, distolateral excavation; left mandible with margin between prostheca and mola straight, with minute marginal and submarginal denticles; abdominal tergites II–IX with triangular, sharply pointed spines on posterior margins; paraproct distally not expanded, with ~28 spines.</p></tp:treatment-sec><tp:treatment-sec sec-type="description" id="SECID0EV2CK"><title>Description.</title><p><bold>Larva</bold> (Figs <xref ref-type="fig" rid="F28">28</xref>–<xref ref-type="fig" rid="F30">30</xref>). Body length 3.3–4.9 mm. Cerci ~1/2 body length, paracercus ~0.4× body length. Antenna: ~2× as long as head length.</p><fig id="F28" position="float" orientation="portrait"><object-id xmlns:xlink="http://www.w3.org/1999/xlink" content-type="doi" xlink:type="simple">10.3897/zookeys.1258.166681.figure28</object-id><object-id xmlns:xlink="http://www.w3.org/1999/xlink" content-type="arpha" xlink:type="simple">5E3F243D-6A50-5B8B-B8C6-AB39DB214F23</object-id><label>Figure 28.</label><caption><p><italic><tp:taxon-name><tp:taxon-name-part taxon-name-part-type="genus" reg="Labiobaetis">Labiobaetis</tp:taxon-name-part> <tp:taxon-name-part taxon-name-part-type="species" reg="ranongensis">ranongensis</tp:taxon-name-part></tp:taxon-name></italic> sp. nov., larva: a. Habitus, dorsal view; b. Habitus, ventral view; c. Abdomen, dorsal view. Scale bars: 1 mm (a, b); 100 µm (c).</p></caption><graphic xmlns:xlink="http://www.w3.org/1999/xlink" xlink:href="zookeys-1258-213_article-166681__-g028.jpg" position="float" orientation="portrait" xlink:type="simple" id="oo_1459118.jpg"><uri content-type="original_file" xlink:type="simple">https://binary.pensoft.net/fig/1459118</uri></graphic></fig><fig id="F29" position="float" orientation="portrait"><object-id xmlns:xlink="http://www.w3.org/1999/xlink" content-type="doi" xlink:type="simple">10.3897/zookeys.1258.166681.figure29</object-id><object-id xmlns:xlink="http://www.w3.org/1999/xlink" content-type="arpha" xlink:type="simple">0A97AACD-8C28-500D-8E1C-C44D35FDFEFE</object-id><label>Figure 29.</label><caption><p><italic><tp:taxon-name><tp:taxon-name-part taxon-name-part-type="genus" reg="Labiobaetis">Labiobaetis</tp:taxon-name-part> <tp:taxon-name-part taxon-name-part-type="species" reg="ranongensis">ranongensis</tp:taxon-name-part></tp:taxon-name></italic> sp. nov., larva morphology: a. Labrum; b. Section of labrum, dorsal focus; c. Labium; d. Labial palp; e. Hypopharynx and superlinguae; f. Maxilla; g. Maxillary palp; h. Left mandible; i. Right mandible. Scale bars: 20 µm (c, e, f, h, i); 10 µm (a, b, d, g).</p></caption><graphic xmlns:xlink="http://www.w3.org/1999/xlink" xlink:href="zookeys-1258-213_article-166681__-g029.jpg" position="float" orientation="portrait" xlink:type="simple" id="oo_1459119.jpg"><uri content-type="original_file" xlink:type="simple">https://binary.pensoft.net/fig/1459119</uri></graphic></fig><fig id="F30" position="float" orientation="portrait"><object-id xmlns:xlink="http://www.w3.org/1999/xlink" content-type="doi" xlink:type="simple">10.3897/zookeys.1258.166681.figure30</object-id><object-id xmlns:xlink="http://www.w3.org/1999/xlink" content-type="arpha" xlink:type="simple">51C66DEC-9D4F-5416-9EB7-F279A52D9FC1</object-id><label>Figure 30.</label><caption><p><italic><tp:taxon-name><tp:taxon-name-part taxon-name-part-type="genus" reg="Labiobaetis">Labiobaetis</tp:taxon-name-part> <tp:taxon-name-part taxon-name-part-type="species" reg="ranongensis">ranongensis</tp:taxon-name-part></tp:taxon-name></italic> sp. nov., larva morphology: a. Hind leg; b. Section of hind femur; c. Section of hind tibia; d. Hind tarsus and claw; e. Antennal base; f. Posterior margins of abdominal terga; g. Posterior margins of abdominal segment IX; h. Paraprocts; i, j. Tergalius V. Scale bars: 50 µm (a); 20 µm (g); 10 µm (b–f, h–j).</p></caption><graphic xmlns:xlink="http://www.w3.org/1999/xlink" xlink:href="zookeys-1258-213_article-166681__-g030.jpg" position="float" orientation="portrait" xlink:type="simple" id="oo_1459120.jpg"><uri content-type="original_file" xlink:type="simple">https://binary.pensoft.net/fig/1459120</uri></graphic></fig><p><bold><italic>Colouration</italic></bold> (Fig. <xref ref-type="fig" rid="F28">28a–c</xref>). Head and thorax dorsally yellow-brown, with dark brown markings; abdomen dorsally yellow-brown, anterior parts of abdominal segments paler, posterior parts with a darker, slightly crown-like marking; Fore protoptera yellow-brown. Thorax ventrally off-white; abdomen ventrally pale grey-brown. Legs with femur off-white, with distomedial, triangular grey-brown marking, apex grey-brown; tibia and tarsus yellow-brown. Caudalii yellow-brown.</p><p><bold><italic>Antenna</italic></bold> (Fig. <xref ref-type="fig" rid="F30">30e</xref>) with scape and pedicel sub cylindrical, distolateral process at scape absent.</p><p><bold><italic>Labrum</italic></bold> (Fig. <xref ref-type="fig" rid="F29">29a, b</xref>). Sub-rectangular, length 0.7× maximum width. Distal margin with medial emargination and small process. Dorsally with medium, fine, simple setae scattered over surface; submarginal arc of ~18 long, clavate setae on each side. Ventrally with marginal row of setae composed of anterolateral long, feathered setae and medial long, bifid setae.</p><p><bold><italic>Right mandible</italic></bold> (Fig. <xref ref-type="fig" rid="F29">29i</xref>). Incisor and kinetodontium fused. Incisor with five denticles; kinetodontium with three denticles, inner margin of innermost denticle with row of thin setae. Prostheca robust, apically denticulate. Margin between prostheca and mola slightly convex, with minute denticles. Tuft of setae on proximal corner of mola present.</p><p><bold><italic>Left mandible</italic></bold> (Fig. <xref ref-type="fig" rid="F29">29h</xref>). Incisor and kinetodontium fused. Incisor with five denticles, kinetodontium with three denticles. Prostheca robust, apicolaterally with small denticles and comb-shaped structure. Margin between prostheca and mola straight, with marginal and submarginal, minute denticles. Tuft of setae on proximal corner of mola absent.</p><p>Both mandibles with lateral margins almost straight.</p><p><bold><italic>Hypopharynx and superlinguae</italic></bold> (Fig. <xref ref-type="fig" rid="F29">29e</xref>). Lingua longer than superlinguae, longer than broad, subdistally slightly expanded; medial tuft of stout setae well developed. Superlinguae with lateral margins rounded; fine, long, simple setae along distal margin.</p><p><bold><italic>Maxilla</italic></bold> (Fig. <xref ref-type="fig" rid="F29">29f, g</xref>). Galea-lacinia ventrally with two simple, apical setae below canines. Medially with one feathered, spine-like seta and three medium to long, simple setae. Maxillary palp longer than length of galea-lacinia; 2-segmented; palp segment II ~1.2× length of segment I; setae on maxillary palp fine, simple, scattered over surface of segments I and II; apex of last segment with well-developed distolateral excavation, apically rounded.</p><p><bold><italic>Labium</italic></bold> (Fig. <xref ref-type="fig" rid="F29">29c, d</xref>). Glossa basally broad, narrowing toward apex; shorter than paraglossa; inner margin with ~7 robust, spine-like setae, increasing in length distally; apex with two long and one medium, robust, apically pectinate setae; outer margin with ~4 spine-like setae; ventral surface with fine, simple, scattered setae. Paraglossa sub-rectangular, slightly curved inward; apex rounded; with three rows of long, robust, distally pectinate setae in apical area and four medium, simple setae in anteromedial area; dorsally with three or four long, spine-like setae near inner margin. Labial palp with segment I approx. as long as segments II and III combined. Segment II with thumb-like protuberance with straight distal margin and rounded lateral margin; distomedial protuberance ~0.9× width of base of segment III; dorsally with two spine-like setae near outer margin. Segment III subrectangular; length approx. as maximal width; ventrally covered with short, spine-like, simple setae and short, fine, simple setae. Mentum distally with dark grey-brown marking.</p><p><bold><italic>Hind protoptera</italic></bold> absent.</p><p><bold><italic>Legs</italic></bold> (Fig. <xref ref-type="fig" rid="F30">30a–d</xref>). Ratio of foreleg segments 1.1:1.0:0.4:0.1, middle leg 1.1:1.0:0.4:0.1, hind leg 1.2:1.0:0.4:0.1. <bold><italic>Femur</italic></bold>. Femur length ~3.7× maximum width. Outer margin with row of 9–15 spine-like setae; length of setae ~0.30× maximum width of femur. Apex rounded, with pair of spine-like setae and usually few short, apically blunt setae. Stout, lanceolate, pointed setae scattered along inner margin; femoral patch absent on fore and middle legs, rudimentary on hind leg. <bold><italic>Tibia.</italic></bold> Outer margin with row of short, apically blunt setae, distalmost seta larger. Inner margin with two rows of medium spine-like setae; on apex tuft of fine, simple setae. Patella-tibial suture present on basal 1/3. <bold><italic>Tarsus.</italic></bold> Outer margin almost bare. Inner margin with row of curved, spine-like setae. <bold><italic>Claw</italic></bold> with one row of 7–14 denticles; distally pointed.</p><p><bold><italic>Abdominal terga</italic></bold> (Fig. <xref ref-type="fig" rid="F30">30f, g</xref>). Surface with irregular rows of U-shaped scale bases and fine, simple, scattered setae. Posterior margin of terga: I smooth, without spines, II–IX with triangular, sharply pointed spines, becoming longer, narrower and sharper toward end of abdomen.</p><p><bold><italic>Abdominal sterna</italic></bold> (Fig. <xref ref-type="fig" rid="F30">30g</xref>). Posterior margin of sterna: I–VI smooth, without spines; VII–IX with triangular spines, spines on segment IX not continuous.</p><p><bold><italic>Tergalii</italic></bold> (Fig. <xref ref-type="fig" rid="F30">30i, j</xref>). Present on segments II–VII. Margin with small denticles intercalating fine, simple setae. Tracheae partly extending from main trunk to inner and outer margins. Tergalius IV somewhat longer than segment V; tergalius VII as long as 3/4 length of segment VIII.</p><p><bold><italic>Paraproct</italic></bold> (Fig. <xref ref-type="fig" rid="F30">30h</xref>). Distally not expanded, with ~30 stout, marginal spines. Surface scattered with U-shaped scale bases and fine, simple setae. Cercotractor with numerous small, marginal spines.</p></tp:treatment-sec><tp:treatment-sec sec-type="Imago" id="SECID0EELDK"><title>Imago.</title><p>Unknown.</p></tp:treatment-sec><tp:treatment-sec sec-type="etymology" id="SECID0EJLDK"><title>Etymology.</title><p>The species name refers to Ranong Prov., where the type locality is located.</p></tp:treatment-sec><tp:treatment-sec sec-type="distribution" id="SECID0EOLDK"><title>Distribution.</title><p>Thailand (Fig. <xref ref-type="fig" rid="F32">32d</xref>).</p></tp:treatment-sec><tp:treatment-sec><!--Section generated to contain objects referenced in tp:taxon-treatment.--><fig id="F32" position="float" orientation="portrait"><object-id xmlns:xlink="http://www.w3.org/1999/xlink" content-type="doi" xlink:type="simple">10.3897/zookeys.1258.166681.figure32</object-id><object-id xmlns:xlink="http://www.w3.org/1999/xlink" content-type="arpha" xlink:type="simple">8D11166D-9BC4-56C4-818F-B9775F3CC7F5</object-id><label>Figure 32.</label><caption><p>Distribution maps: a. <italic><tp:taxon-name><tp:taxon-name-part taxon-name-part-type="genus" reg="Labiobaetis">Labiobaetis</tp:taxon-name-part> <tp:taxon-name-part taxon-name-part-type="species" reg="batakorum">batakorum</tp:taxon-name-part></tp:taxon-name></italic> species group; b. <italic><tp:taxon-name><tp:taxon-name-part taxon-name-part-type="genus" reg="Labiobaetis">Labiobaetis</tp:taxon-name-part> <tp:taxon-name-part taxon-name-part-type="species" reg="numeratus">numeratus</tp:taxon-name-part></tp:taxon-name></italic> species group; c. <italic><tp:taxon-name><tp:taxon-name-part taxon-name-part-type="genus" reg="Labiobaetis">Labiobaetis</tp:taxon-name-part> <tp:taxon-name-part taxon-name-part-type="species" reg="operosus">operosus</tp:taxon-name-part></tp:taxon-name></italic> species group; d. <italic><tp:taxon-name><tp:taxon-name-part taxon-name-part-type="genus" reg="Labiobaetis">Labiobaetis</tp:taxon-name-part> <tp:taxon-name-part taxon-name-part-type="species" reg="sumigarensis">sumigarensis</tp:taxon-name-part></tp:taxon-name></italic> species group.</p></caption><graphic xmlns:xlink="http://www.w3.org/1999/xlink" xlink:href="zookeys-1258-213_article-166681__-g032.jpg" position="float" orientation="portrait" xlink:type="simple" id="oo_1459122.jpg"><uri content-type="original_file" xlink:type="simple">https://binary.pensoft.net/fig/1459122</uri></graphic></fig></tp:treatment-sec></tp:taxon-treatment>
