# Supplementary material for: ﻿New species of Labiobaetis Novikova & Kluge from Thailand (Ephemeroptera, Baetidae)
Source: Zookeys. 2025 Nov 6;1258:213–76. doi: 10.3897/zookeys.1258.166681 (PMC12616279; doi:10.3897/zookeys.1258.166681)
Supplement: Supplementary material 1 — Labiobaetis species of Thailand, genetic distances (COI, K2P) [file zookeys-1258-213_article-166681__-s001.xls]

## Sheet: MatrixOutput
	Supportive data, Table 2: Labiobaetis species of Thailand, genetic distances (COI, K2P)
	Species	Specimen voucher	Specimen voucher	1	2	3	4	5	6	7	8	9	10	11	12	13	14	15	16	17	18	19	20	21	22	23	24	25	26	27	28	29	30	31	32	33	34	35	36	37	38	39	40	41	42	43	44	45	46
		catalogue #	catalogue # (slide)
1	L. mon sp. nov.	GBIFCH00829296
2	L. mon sp. nov.	GBIFCH00829304		0.0138327
3	L. mon sp. nov.	GBIFCH00980854		0.0138327	0
4	L. mon sp. nov.	GBIFCH00980852		0.0138327	0	0
5	L. mon sp. nov.	GBIFCH00980857		0.0138327	0	0	0
6	L. mon sp. nov.	GBIFCH00829315	GBIFCH01556160	0.0138327	0	0	0	0
7	L. mon sp. nov.	GBIFCH00829307	GBIFCH00592518	0.0138327	0	0	0	0	0
8	L. mon sp. nov.	GBIFCH00829305		0	0.0138327	0.0138327	0.0138327	0.0138327	0.0138327	0.0138327
9	L. lahu sp. nov.	GBIFCH00829303	GBIFCH01223071	0.131064	0.132909	0.132909	0.132909	0.132909	0.132909	0.132909	0.131064
10	L. lahu sp. nov.	GBIFCH00829295		0.131064	0.132909	0.132909	0.132909	0.132909	0.132909	0.132909	0.131064	0
11	L. lahu sp. nov.	GBIFCH00829298	GBIFCH00607175	0.127357	0.129185	0.129185	0.129185	0.129185	0.129185	0.129185	0.127357	0.0107383	0.0107383
12	L. lahu sp. nov.	GBIFCH00829301	GBIFCH01223072	0.131064	0.132909	0.132909	0.132909	0.132909	0.132909	0.132909	0.131064	0	0	0.0107383
13	L. lahu sp. nov.	GBIFCH00829302	GBIFCH00596154	0.131064	0.132909	0.132909	0.132909	0.132909	0.132909	0.132909	0.131064	0	0	0.0107383	0
14	L. lahu sp. nov.	GBIFCH00829306	GBIFCH00607176	0.125535	0.127357	0.127357	0.127357	0.127357	0.127357	0.127357	0.125535	0.0138488	0.0138488	0.0123083	0.0138488	0.0138488
15	L. lahu sp. nov.	GBIFCH00980851		0.129185	0.13102	0.13102	0.13102	0.13102	0.13102	0.13102	0.129185	0.00610868	0.00610868	0.00458018	0.00610868	0.00610868	0.00765712
16	L. lahu sp. nov.	GBIFCH00980856		0.125535	0.127357	0.127357	0.127357	0.127357	0.127357	0.127357	0.125535	0.0138488	0.0138488	0.0123083	0.0138488	0.0138488	0	0.00765712
17	L. lahu sp. nov.	GBIFCH00829318	GBIFCH01223073	0.127357	0.129185	0.129185	0.129185	0.129185	0.129185	0.129185	0.127357	0.00764714	0.00764714	0.00611628	0.00764714	0.00764714	0.00611628	0.00152207	0.00611628
18	L. lahu sp. nov.	GBIFCH00980858		0.127357	0.129185	0.129185	0.129185	0.129185	0.129185	0.129185	0.127357	0.00764714	0.00764714	0.00611628	0.00764714	0.00764714	0.00611628	0.00152207	0.00611628	0
19	L. karen sp. nov.	GBIFCH00829300	GBIFCH00592515	0.148086	0.150002	0.150002	0.150002	0.150002	0.150002	0.150002	0.148086	0.182526	0.182526	0.186457	0.182526	0.182526	0.172456	0.180409	0.172456	0.178409	0.178409
20	L. karen sp. nov.	GBIFCH00980859		0.150002	0.151925	0.151925	0.151925	0.151925	0.151925	0.151925	0.150002	0.182526	0.182526	0.186457	0.182526	0.182526	0.172456	0.180409	0.172456	0.178409	0.178409	0.00152207
21	L. karen sp. nov.	GBIFCH00980861		0.150002	0.151925	0.151925	0.151925	0.151925	0.151925	0.151925	0.150002	0.182526	0.182526	0.186457	0.182526	0.182526	0.172456	0.180409	0.172456	0.178409	0.178409	0.00152207	0
22	L. septem sp. nov.	GBIFCH00829292	GBIFCH01221815	0.170488	0.176417	0.176417	0.176417	0.176417	0.176417	0.176417	0.170488	0.155068	0.155068	0.158968	0.155068	0.155068	0.158968	0.15322	0.158968	0.155129	0.155129	0.167458	0.169446	0.169446
23	L. septem sp. nov.	GBIFCH00829294	GBIFCH01221816	0.164628	0.170488	0.170488	0.170488	0.170488	0.170488	0.170488	0.164628	0.160826	0.160826	0.164628	0.160826	0.160826	0.164628	0.158837	0.164628	0.16076	0.16076	0.165722	0.16771	0.16771	0.0107271
24	L. septem sp. nov.	GBIFCH00980863	GBIFCH01221817	0.168527	0.174432	0.174432	0.174432	0.174432	0.174432	0.174432	0.168527	0.153163	0.153163	0.157044	0.153163	0.153163	0.157044	0.151319	0.157044	0.15322	0.15322	0.165478	0.167458	0.167458	0.00152207	0.0122775
25	L. septem sp. nov.	GBIFCH00829297	GBIFCH00596155	0.170488	0.176417	0.176417	0.176417	0.176417	0.176417	0.176417	0.170488	0.155068	0.155068	0.158968	0.155068	0.155068	0.158968	0.15322	0.158968	0.155129	0.155129	0.167458	0.169446	0.169446	0	0.0107271	0.00152207
26	L. septem sp. nov.	GBIFCH00975856		0.168527	0.174432	0.174432	0.174432	0.174432	0.174432	0.174432	0.168527	0.153163	0.153163	0.157044	0.153163	0.153163	0.157044	0.151319	0.157044	0.15322	0.15322	0.165478	0.167458	0.167458	0.00152207	0.0122775	0	0.00152207
27	L. septem sp. nov.	GBIFCH00975857		0.168527	0.174432	0.174432	0.174432	0.174432	0.174432	0.174432	0.168527	0.153163	0.153163	0.157044	0.153163	0.153163	0.157044	0.151319	0.157044	0.15322	0.15322	0.165478	0.167458	0.167458	0.00152207	0.0122775	0	0.00152207	0
28	L. septem sp. nov.	GBIFCH00975858		0.168916	0.174826	0.174826	0.174826	0.174826	0.174826	0.174826	0.168916	0.152015	0.152015	0.155905	0.152015	0.152015	0.155905	0.15019	0.155905	0.152088	0.152088	0.165313	0.167292	0.167292
29	L. ranongensis sp. nov.	GBIFCH00829299		0.19271	0.186575	0.186575	0.186575	0.186575	0.186575	0.186575	0.19271	0.213901	0.213901	0.207324	0.213901	0.213901	0.203105	0.209448	0.203105	0.207324	0.207324	0.222187	0.22437	0.22437	0.195985	0.192113	0.198034	0.195985	0.198034	0.198034	0.198034
30	L. ranongensis sp. nov.	GBIFCH00980860		0.19271	0.186575	0.186575	0.186575	0.186575	0.186575	0.186575	0.19271	0.213901	0.213901	0.207324	0.213901	0.213901	0.203105	0.209448	0.203105	0.207324	0.207324	0.222187	0.22437	0.22437	0.195985	0.192113	0.198034	0.195985	0.198034	0.198034	0.198034	0
31	L. ranongensis sp. nov.	GBIFCH00829309		0.19271	0.186575	0.186575	0.186575	0.186575	0.186575	0.186575	0.19271	0.213901	0.213901	0.207324	0.213901	0.213901	0.203105	0.209448	0.203105	0.207324	0.207324	0.226563	0.228766	0.228766	0.195985	0.192113	0.198034	0.195985	0.198034	0.198034	0.198034	0.00304879	0.00304879
32	L. ranongensis sp. nov.	GBIFCH00980864		0.19271	0.186575	0.186575	0.186575	0.186575	0.186575	0.186575	0.19271	0.213901	0.213901	0.207324	0.213901	0.213901	0.203105	0.209448	0.203105	0.207324	0.207324	0.226563	0.228766	0.228766	0.195985	0.192113	0.198034	0.195985	0.198034	0.198034	0.198034	0.00304879	0.00304879	0
33	L. ranongensis sp. nov.	GBIFCH00975861		0.194772	0.188611	0.188611	0.188611	0.188611	0.188611	0.188611	0.194772	0.216056	0.216056	0.209448	0.216056	0.216056	0.20521	0.21158	0.20521	0.209448	0.209448	0.22437	0.226563	0.226563	0.198034	0.194154	0.200092	0.198034	0.200092	0.200092	0.200092	0.00152207	0.00152207	0.00152207	0.00152207
34	L. tenasserimensis sp. nov.	GBIFCH00829275		0.147538	0.14954	0.14954	0.14954	0.14954	0.14954	0.14954	0.147538	0.176008	0.176008	0.174111	0.176008	0.176008	0.170197	0.168251	0.170197	0.166313	0.166313	0.176514	0.17851	0.17851	0.178312	0.18212	0.176324	0.178312	0.176324	0.176324	0.176324	0.202158	0.202158	0.202158	0.202158	0.204233
35	L. tenasserimensis sp. nov.	GBIFCH00829285		0.143713	0.145659	0.145659	0.145659	0.145659	0.145659	0.145659	0.143713	0.170137	0.170137	0.168251	0.170137	0.170137	0.164383	0.16246	0.164383	0.160544	0.160544	0.170573	0.172546	0.172546	0.177981	0.181799	0.176008	0.177981	0.176008	0.176008	0.176008	0.193944	0.193944	0.193944	0.193944	0.195985	0.0153545
36	L. tenasserimensis sp. nov.	GBIFCH00829286		0.147538	0.14954	0.14954	0.14954	0.14954	0.14954	0.14954	0.147538	0.176008	0.176008	0.174111	0.176008	0.176008	0.170197	0.168251	0.170197	0.166313	0.166313	0.176514	0.17851	0.17851	0.178312	0.18212	0.176324	0.178312	0.176324	0.176324	0.176324	0.202158	0.202158	0.202158	0.202158	0.204233	0	0.0153545
37	L. angularis sp. nov.	GBIFCH00829273		0.160503	0.16059	0.16059	0.16059	0.16059	0.16059	0.16059	0.160503	0.182214	0.182214	0.18212	0.182214	0.182214	0.170262	0.176156	0.170262	0.174183	0.174183	0.168527	0.168527	0.168527	0.187871	0.177911	0.185863	0.187871	0.185863	0.185863	0.185863	0.229653	0.229653	0.229653	0.229653	0.231841	0.159119	0.155421	0.159119
38	L. angularis sp. nov.	GBIFCH00829276		0.16246	0.162565	0.162565	0.162565	0.162565	0.162565	0.162565	0.16246	0.186136	0.186136	0.18604	0.186136	0.186136	0.174111	0.18004	0.174111	0.178056	0.178056	0.172372	0.172372	0.172372	0.185949	0.176008	0.183945	0.185949	0.183945	0.183945	0.183945	0.227312	0.227312	0.227312	0.227312	0.229486	0.159202	0.155507	0.159202	0.00764714
39	L. angularis sp. nov.	GBIFCH00829277		0.158636	0.158726	0.158726	0.158726	0.158726	0.158726	0.158726	0.158636	0.18212	0.18212	0.182032	0.18212	0.18212	0.170197	0.176079	0.170197	0.174111	0.174111	0.170407	0.170407	0.170407	0.187961	0.177981	0.185949	0.187961	0.185949	0.185949	0.185949	0.229486	0.229486	0.229486	0.229486	0.23167	0.157268	0.15358	0.157268	0.00152149	0.00611628
40	L. angularis sp. nov.	GBIFCH00829274		0.160544	0.160642	0.160642	0.160642	0.160642	0.160642	0.160642	0.160544	0.180124	0.180124	0.18004	0.180124	0.180124	0.17215	0.174111	0.17215	0.17215	0.17215	0.172372	0.172372	0.172372	0.185949	0.176008	0.183945	0.185949	0.183945	0.183945	0.183945	0.23167	0.23167	0.23167	0.23167	0.233863	0.155341	0.151661	0.155341	0.00304588	0.00765712	0.00152207
41	L. angularis sp. nov.	GBIFCH00829278		0.160544	0.160642	0.160642	0.160642	0.160642	0.160642	0.160642	0.160544	0.184124	0.184124	0.184032	0.184124	0.184124	0.17215	0.178056	0.17215	0.176079	0.176079	0.172372	0.172372	0.172372	0.189981	0.179961	0.187961	0.189981	0.187961	0.187961	0.187961	0.227312	0.227312	0.227312	0.227312	0.229486	0.155341	0.151661	0.155341	0.00304588	0.00765712	0.00152207	0.00304879
42	L. angularis sp. nov.	GBIFCH00829279		0.156774	0.156867	0.156867	0.156867	0.156867	0.156867	0.156867	0.156774	0.182032	0.182032	0.181949	0.182032	0.182032	0.170137	0.176008	0.170137	0.174044	0.174044	0.168527	0.170488	0.170488	0.184032	0.174111	0.182032	0.184032	0.182032	0.182032	0.182032	0.225305	0.225305	0.225305	0.225305	0.227474	0.157352	0.153667	0.157352	0.00457318	0.00919035	0.00304588	0.00457494	0.00457494
43	L. angularis sp. nov.	GBIFCH00829280		0.158636	0.158726	0.158726	0.158726	0.158726	0.158726	0.158726	0.158636	0.18212	0.18212	0.182032	0.18212	0.18212	0.170197	0.176079	0.170197	0.174111	0.174111	0.170407	0.170407	0.170407	0.187961	0.177981	0.185949	0.187961	0.185949	0.185949	0.185949	0.229486	0.229486	0.229486	0.229486	0.23167	0.157268	0.15358	0.157268	0.00152149	0.00611628	0	0.00152207	0.00152207	0.00304588
44	L. angularis sp. nov.	GBIFCH00829281		0.156735	0.156818	0.156818	0.156818	0.156818	0.156818	0.156818	0.156735	0.186136	0.186136	0.188056	0.186136	0.186136	0.176079	0.182032	0.176079	0.18004	0.18004	0.174344	0.174344	0.174344	0.189981	0.181949	0.187961	0.189981	0.187961	0.187961	0.187961	0.236065	0.236065	0.23167	0.23167	0.233863	0.155194	0.149605	0.155194	0.0295552	0.0344164	0.0279854	0.0295854	0.0295854	0.0295552	0.0279854
45	L. angularis sp. nov.	GBIFCH00829282		0.160544	0.160642	0.160642	0.160642	0.160642	0.160642	0.160642	0.160544	0.180124	0.180124	0.18004	0.180124	0.180124	0.168251	0.174111	0.168251	0.17215	0.17215	0.170407	0.170407	0.170407	0.187961	0.177981	0.185949	0.187961	0.185949	0.185949	0.185949	0.233863	0.233863	0.233863	0.233863	0.236065	0.157268	0.155507	0.157268	0.00457494	0.00920271	0.00304879	0.00458018	0.00458018	0.00610868	0.00304879	0.0279854
46	L. angularis sp. nov.	GBIFCH00829283		0.156735	0.156818	0.156818	0.156818	0.156818	0.156818	0.156818	0.156735	0.180124	0.180124	0.18004	0.180124	0.180124	0.168251	0.174111	0.168251	0.17215	0.17215	0.16845	0.16845	0.16845	0.185949	0.176008	0.183945	0.185949	0.183945	0.183945	0.183945	0.227312	0.227312	0.227312	0.227312	0.229486	0.155341	0.151661	0.155341	0.00304588	0.00765712	0.00152207	0.00304879	0.00304879	0.00457494	0.00152207	0.0295854	0.00458018
47	L. angularis sp. nov.	GBIFCH00829284		0.166261	0.166371	0.166371	0.166371	0.166371	0.166371	0.166371	0.166261	0.18604	0.18604	0.185949	0.18604	0.18604	0.177981	0.179961	0.177981	0.177981	0.177981	0.174261	0.174261	0.174261	0.187871	0.177911	0.185863	0.187871	0.185863	0.185863	0.185863	0.240315	0.240315	0.23589	0.23589	0.238098	0.161057	0.157352	0.161057	0.00918151	0.0138488	0.00764714	0.00610868	0.00919035	0.0107271	0.00764714	0.0327655	0.0107383	0.00919035
48	L. angularis sp. nov.	GBIFCH00829287		0.156735	0.156818	0.156818	0.156818	0.156818	0.156818	0.156818	0.156735	0.180124	0.180124	0.18004	0.180124	0.180124	0.168251	0.174111	0.168251	0.17215	0.17215	0.16845	0.16845	0.16845	0.187961	0.177981	0.185949	0.187961	0.185949	0.185949	0.185949	0.229486	0.229486	0.229486	0.229486	0.23167	0.155341	0.151661	0.155341	0.00304588	0.00765712	0.00152207	0.00304879	0.00304879	0.00457494	0.00152207	0.0295854	0.00458018	0.00304879
49	L. angularis sp. nov.	GBIFCH00829289		0.158678	0.158779	0.158779	0.158779	0.158779	0.158779	0.158779	0.158678	0.18004	0.18004	0.179961	0.18004	0.18004	0.168196	0.174044	0.168196	0.172087	0.172087	0.170488	0.172456	0.172456	0.18604	0.176079	0.184032	0.18604	0.184032	0.184032	0.184032	0.223145	0.223145	0.223145	0.223145	0.225305	0.15929	0.155598	0.15929	0.00610458	0.0107383	0.00457494	0.00610868	0.00610868	0.00152207	0.00457494	0.0311578	0.00764714	0.00610868
50	L. angularis sp. nov.	GBIFCH00829290		0.168251	0.168379	0.168379	0.168379	0.168379	0.168379	0.168379	0.168251	0.192221	0.192221	0.192113	0.192221	0.192221	0.18004	0.18604	0.18004	0.184032	0.184032	0.176324	0.176324	0.176324	0.19201	0.181949	0.189981	0.19201	0.189981	0.189981	0.189981	0.23167	0.23167	0.23167	0.23167	0.233863	0.16505	0.159383	0.16505	0.0107383	0.00611628	0.00920271	0.0107531	0.0107531	0.0122911	0.00920271	0.0311906	0.0123083	0.0107531
51	L. angularis sp. nov.	GBIFCH00829291		0.160544	0.160642	0.160642	0.160642	0.160642	0.160642	0.160642	0.160544	0.183945	0.183945	0.183863	0.183945	0.183945	0.172028	0.177911	0.172028	0.175942	0.175942	0.172372	0.174344	0.174344	0.185949	0.176008	0.183945	0.185949	0.183945	0.183945	0.183945	0.222993	0.222993	0.222993	0.222993	0.225148	0.161144	0.157441	0.161144	0.0091762	0.0138327	0.00764068	0.00918151	0.00918151	0.00457494	0.00764068	0.0343441	0.0107271	0.00918151
52	L. nisaratae sp. nov.	GBIFCH00829316	GBIFCH01223084	0.158501	0.169951	0.169951	0.169951	0.169951	0.169951	0.169951	0.158501	0.174111	0.174111	0.176008	0.174111	0.174111	0.172087	0.174044	0.172087	0.172087	0.172087	0.181871	0.181871	0.181871	0.185863	0.185863	0.183863	0.185863	0.183863	0.183863	0.183863	0.206444	0.206444	0.204356	0.204356	0.206444	0.147773	0.151441	0.147773	0.17274	0.176616	0.17264	0.174624	0.174624	0.172546	0.17264	0.168885	0.17264	0.174624
53	L. tonsator sp. nov.	GBIFCH00829272		0.182032	0.176079	0.176079	0.176079	0.176079	0.176079	0.176079	0.182032	0.187505	0.187505	0.187448	0.187505	0.187505	0.183487	0.185464	0.183487	0.183487	0.183487	0.18074	0.18074	0.18074	0.184325	0.188373	0.186345	0.184325	0.186345	0.186345	0.186345	0.208408	0.208408	0.204233	0.204233	0.206316	0.162625	0.168312	0.162625	0.17307	0.174951	0.172955	0.174951	0.174951	0.174837	0.172955	0.167014	0.168987	0.170967
54	L. sp.	GBIFCH00829314	GBIFCH01223085	0.180308	0.176514	0.176514	0.176514	0.176514	0.176514	0.176514	0.180308	0.182214	0.182214	0.184325	0.182214	0.182214	0.176324	0.178312	0.176324	0.176324	0.176324	0.200092	0.202158	0.202158	0.196986	0.196703	0.194911	0.196986	0.194911	0.194911	0.194911	0.229022	0.229022	0.229022	0.229022	0.231191	0.193132	0.196986	0.193132	0.184789	0.178845	0.182886	0.184918	0.184918	0.180987	0.182886	0.184918	0.184918	0.184918
55	L. multus (Sumatra)	GBIFCH00235847		0.114907	0.114988	0.114988	0.114988	0.114988	0.114988	0.114988	0.114907	0.142645	0.142645	0.140514	0.142645	0.142645	0.132317	0.138452	0.132317	0.136399	0.136399	0.172632	0.172632	0.172632	0.17916	0.183793	0.181397	0.17916	0.181397	0.181397	0.181397	0.180886	0.180886	0.180886	0.180886	0.183113	0.155036	0.144605	0.155036	0.174075	0.169808	0.171982	0.174166	0.174166	0.174075	0.171982	0.174166	0.174166	0.169808
56	L. multus	GBIFCH00829311	GBIFCH01556161	0.101031	0.0992584	0.0992584	0.0992584	0.0992584	0.0992584	0.0992584	0.101031	0.143933	0.143933	0.142007	0.143933	0.143933	0.132747	0.140141	0.132747	0.138282	0.138282	0.171195	0.171195	0.171195	0.17274	0.174728	0.174728	0.17274	0.174728	0.174728	0.174728	0.184433	0.184433	0.184433	0.184433	0.186457	0.15698	0.14948	0.15698	0.168527	0.164702	0.166652	0.168609	0.168609	0.168527	0.166652	0.168609	0.168609	0.164702
57	L. multus	GBIFCH00980853		0.101031	0.0992584	0.0992584	0.0992584	0.0992584	0.0992584	0.0992584	0.101031	0.143933	0.143933	0.142007	0.143933	0.143933	0.132747	0.140141	0.132747	0.138282	0.138282	0.171195	0.171195	0.171195	0.17274	0.174728	0.174728	0.17274	0.174728	0.174728	0.174728	0.184433	0.184433	0.184433	0.184433	0.186457	0.15698	0.14948	0.15698	0.168527	0.164702	0.166652	0.168609	0.168609	0.168527	0.166652	0.168609	0.168609	0.164702
58	L. multus	GBIFCH00980855		0.101031	0.0992584	0.0992584	0.0992584	0.0992584	0.0992584	0.0992584	0.101031	0.143933	0.143933	0.142007	0.143933	0.143933	0.132747	0.140141	0.132747	0.138282	0.138282	0.171195	0.171195	0.171195	0.17274	0.174728	0.174728	0.17274	0.174728	0.174728	0.174728	0.184433	0.184433	0.184433	0.184433	0.186457	0.15698	0.14948	0.15698	0.168527	0.164702	0.166652	0.168609	0.168609	0.168527	0.166652	0.168609	0.168609	0.164702
59	L. cf. paraoperosus	GBIFCH00829312	GBIFCH00596156	0.173982	0.17215	0.17215	0.17215	0.17215	0.17215	0.17215	0.173982	0.166371	0.166371	0.166433	0.166371	0.166371	0.153022	0.160642	0.153022	0.158726	0.158726	0.162917	0.162917	0.162917	0.178728	0.182526	0.18074	0.178728	0.18074	0.18074	0.18074	0.227007	0.227007	0.227007	0.227007	0.229171	0.151832	0.149913	0.151832	0.161057	0.166823	0.162917	0.164866	0.164866	0.162836	0.162917	0.166823	0.162917	0.160975
60	L. cf. paraoperosus	GBIFCH00829310	GBIFCH01223074	0.173982	0.17215	0.17215	0.17215	0.17215	0.17215	0.17215	0.173982	0.166371	0.166371	0.166433	0.166371	0.166371	0.153022	0.160642	0.153022	0.158726	0.158726	0.162917	0.162917	0.162917	0.178728	0.182526	0.18074	0.178728	0.18074	0.18074	0.18074	0.227007	0.227007	0.227007	0.227007	0.229171	0.151832	0.149913	0.151832	0.161057	0.166823	0.162917	0.164866	0.164866	0.162836	0.162917	0.166823	0.162917	0.160975
[truncated: 14 more columns]

## Sheet: Caption
Table. Estimates of Evolutionary Divergence between Sequences
The number of base substitutions per site from between sequences are shown. Analyses were conducted using the Kimura 2-parameter model [1]. This analysis involved 60 nucleotide sequences. Codon positions included were 1st+2nd+3rd+Noncoding. All ambiguous positions were removed for each sequence pair (pairwise deletion option). There were a total of 658 positions in the final dataset. Evolutionary…
1. Kimura M. (1980). A simple method for estimating evolutionary rate of base substitutions through comparative studies of nucleotide sequences. Journal of Molecular Evolution 16:111-120.
2. Tamura K., Stecher G., and Kumar S. (2021). MEGA 11: Molecular Evolutionary Genetics Analysis Version 11. Molecular Biology and Evolution https://doi.org/10.1093/molbev/msab120.
Disclaimer: Although utmost care has been taken to ensure the correctness of the caption, the caption text is provided "as is" without any warranty of any kind. Authors advise the user to carefully check the caption prior to its use for any purpose and report any errors or problems to the authors immediately (www.megasoftware.net). In no event shall the authors and their employers be liable for a…
